# Supplementary material for: Hawaiʻi Coral Disease database (HICORDIS): species-specific coral health data from across the Hawaiian archipelago
Source: Data Brief. 2016 Jul 19;8:1054–8. doi: 10.1016/j.dib.2016.07.025 (PMC4969249; doi:10.1016/j.dib.2016.07.025)
Supplement: Supplementary file 2 — Supplementary material Table S1: HICORDIS data. [file mmc2.xlsx]

## Sheet: hicordisQAQC
Date	Project	Region	Island	Site	Latitude	Longitude	Survey_Method	Depth	Transect_Number	Transect_Distance	Transect_Segment	Transect_Length	Transect_Width	Survey_Area	Genus	Species	Colony_Length	Colony_Width	Size_Class	Disease_Type	Disease_Severity	Standardized_Size_Classes
2005-02-25	CRED	MHI	Maui	MAI-01	20.7623	-155.98	Belt_transect	NA	1	0	0	50	2	100	Cyphastrea	Cyphastrea_ocellina	0	0	11-20cm	No_Disease	NA	11-20cm
2005-02-25	CRED	MHI	Maui	MAI-01	20.7623	-155.98	Belt_transect	NA	1	0	0	50	2	100	Cyphastrea	Cyphastrea_ocellina	0	0	6-10cm	No_Disease	NA	6-10cm
2005-02-25	CRED	MHI	Maui	MAI-01	20.7623	-155.98	Belt_transect	NA	1	0	0	50	2	100	Cyphastrea	Cyphastrea_ocellina	0	0	6-10cm	No_Disease	NA	6-10cm
2005-02-25	CRED	MHI	Maui	MAI-01	20.7623	-155.98	Belt_transect	NA	1	0	0	50	2	100	Leptastrea	Leptastrea_purpurea	0	0	11-20cm	No_Disease	NA	11-20cm
2005-02-25	CRED	MHI	Maui	MAI-01	20.7623	-155.98	Belt_transect	NA	1	0	0	50	2	100	Leptastrea	Leptastrea_purpurea	0	0	11-20cm	No_Disease	NA	11-20cm
2005-02-25	CRED	MHI	Maui	MAI-01	20.7623	-155.98	Belt_transect	NA	1	0	0	50	2	100	Leptastrea	Leptastrea_purpurea	0	0	11-20cm	No_Disease	NA	11-20cm
2005-02-25	CRED	MHI	Maui	MAI-01	20.7623	-155.98	Belt_transect	NA	1	0	0	50	2	100	Leptastrea	Leptastrea_purpurea	0	0	21-40cm	No_Disease	NA	21-40cm
2005-02-25	CRED	MHI	Maui	MAI-01	20.7623	-155.98	Belt_transect	NA	1	0	0	50	2	100	Montipora	Montipora_capitata	0	0	11-20cm	No_Disease	NA	11-20cm
2005-02-25	CRED	MHI	Maui	MAI-01	20.7623	-155.98	Belt_transect	NA	1	0	0	50	2	100	Montipora	Montipora_capitata	0	0	11-20cm	No_Disease	NA	11-20cm
2005-02-25	CRED	MHI	Maui	MAI-01	20.7623	-155.98	Belt_transect	NA	1	0	0	50	2	100	Montipora	Montipora_capitata	0	0	11-20cm	No_Disease	NA	11-20cm
2005-02-25	CRED	MHI	Maui	MAI-01	20.7623	-155.98	Belt_transect	NA	1	0	0	50	2	100	Montipora	Montipora_capitata	0	0	11-20cm	No_Disease	NA	11-20cm
2005-02-25	CRED	MHI	Maui	MAI-01	20.7623	-155.98	Belt_transect	NA	1	0	0	50	2	100	Montipora	Montipora_capitata	0	0	11-20cm	No_Disease	NA	11-20cm
2005-02-25	CRED	MHI	Maui	MAI-01	20.7623	-155.98	Belt_transect	NA	1	0	0	50	2	100	Montipora	Montipora_capitata	0	0	11-20cm	No_Disease	NA	11-20cm
2005-02-25	CRED	MHI	Maui	MAI-01	20.7623	-155.98	Belt_transect	NA	1	0	0	50	2	100	Montipora	Montipora_capitata	0	0	11-20cm	No_Disease	NA	11-20cm
2005-02-25	CRED	MHI	Maui	MAI-01	20.7623	-155.98	Belt_transect	NA	1	0	0	50	2	100	Montipora	Montipora_capitata	0	0	21-40cm	No_Disease	NA	21-40cm
2005-02-25	CRED	MHI	Maui	MAI-01	20.7623	-155.98	Belt_transect	NA	1	0	0	50	2	100	Montipora	Montipora_capitata	0	0	21-40cm	No_Disease	NA	21-40cm
2005-02-25	CRED	MHI	Maui	MAI-01	20.7623	-155.98	Belt_transect	NA	1	0	0	50	2	100	Montipora	Montipora_capitata	0	0	21-40cm	No_Disease	NA	21-40cm
2005-02-25	CRED	MHI	Maui	MAI-01	20.7623	-155.98	Belt_transect	NA	1	0	0	50	2	100	Montipora	Montipora_capitata	0	0	21-40cm	No_Disease	NA	21-40cm
2005-02-25	CRED	MHI	Maui	MAI-01	20.7623	-155.98	Belt_transect	NA	1	0	0	50	2	100	Montipora	Montipora_capitata	0	0	81-160cm	No_Disease	NA	81-160cm
2005-02-25	CRED	MHI	Maui	MAI-01	20.7623	-155.98	Belt_transect	NA	1	0	0	50	2	100	Montipora	Montipora_flabellata	0	0	11-20cm	No_Disease	NA	11-20cm
2005-02-25	CRED	MHI	Maui	MAI-01	20.7623	-155.98	Belt_transect	NA	1	0	0	50	2	100	Montipora	Montipora_flabellata	0	0	11-20cm	No_Disease	NA	11-20cm
2005-02-25	CRED	MHI	Maui	MAI-01	20.7623	-155.98	Belt_transect	NA	1	0	0	50	2	100	Montipora	Montipora_flabellata	0	0	11-20cm	No_Disease	NA	11-20cm
2005-02-25	CRED	MHI	Maui	MAI-01	20.7623	-155.98	Belt_transect	NA	1	0	0	50	2	100	Montipora	Montipora_flabellata	0	0	11-20cm	No_Disease	NA	11-20cm
2005-02-25	CRED	MHI	Maui	MAI-01	20.7623	-155.98	Belt_transect	NA	1	0	0	50	2	100	Montipora	Montipora_flabellata	0	0	11-20cm	No_Disease	NA	11-20cm
2005-02-25	CRED	MHI	Maui	MAI-01	20.7623	-155.98	Belt_transect	NA	1	0	0	50	2	100	Montipora	Montipora_flabellata	0	0	11-20cm	No_Disease	NA	11-20cm
2005-02-25	CRED	MHI	Maui	MAI-01	20.7623	-155.98	Belt_transect	NA	1	0	0	50	2	100	Montipora	Montipora_flabellata	0	0	11-20cm	No_Disease	NA	11-20cm
2005-02-25	CRED	MHI	Maui	MAI-01	20.7623	-155.98	Belt_transect	NA	1	0	0	50	2	100	Montipora	Montipora_flabellata	0	0	11-20cm	No_Disease	NA	11-20cm
2005-02-25	CRED	MHI	Maui	MAI-01	20.7623	-155.98	Belt_transect	NA	1	0	0	50	2	100	Montipora	Montipora_flabellata	0	0	11-20cm	No_Disease	NA	11-20cm
2005-02-25	CRED	MHI	Maui	MAI-01	20.7623	-155.98	Belt_transect	NA	1	0	0	50	2	100	Montipora	Montipora_flabellata	0	0	11-20cm	No_Disease	NA	11-20cm
2005-02-25	CRED	MHI	Maui	MAI-01	20.7623	-155.98	Belt_transect	NA	1	0	0	50	2	100	Montipora	Montipora_flabellata	0	0	11-20cm	No_Disease	NA	11-20cm
2005-02-25	CRED	MHI	Maui	MAI-01	20.7623	-155.98	Belt_transect	NA	1	0	0	50	2	100	Montipora	Montipora_flabellata	0	0	11-20cm	No_Disease	NA	11-20cm
2005-02-25	CRED	MHI	Maui	MAI-01	20.7623	-155.98	Belt_transect	NA	1	0	0	50	2	100	Montipora	Montipora_flabellata	0	0	11-20cm	No_Disease	NA	11-20cm
2005-02-25	CRED	MHI	Maui	MAI-01	20.7623	-155.98	Belt_transect	NA	1	0	0	50	2	100	Montipora	Montipora_flabellata	0	0	11-20cm	No_Disease	NA	11-20cm
2005-02-25	CRED	MHI	Maui	MAI-01	20.7623	-155.98	Belt_transect	NA	1	0	0	50	2	100	Montipora	Montipora_flabellata	0	0	11-20cm	No_Disease	NA	11-20cm
2005-02-25	CRED	MHI	Maui	MAI-01	20.7623	-155.98	Belt_transect	NA	1	0	0	50	2	100	Montipora	Montipora_flabellata	0	0	11-20cm	No_Disease	NA	11-20cm
2005-02-25	CRED	MHI	Maui	MAI-01	20.7623	-155.98	Belt_transect	NA	1	0	0	50	2	100	Montipora	Montipora_flabellata	0	0	11-20cm	No_Disease	NA	11-20cm
2005-02-25	CRED	MHI	Maui	MAI-01	20.7623	-155.98	Belt_transect	NA	1	0	0	50	2	100	Montipora	Montipora_flabellata	0	0	11-20cm	No_Disease	NA	11-20cm
2005-02-25	CRED	MHI	Maui	MAI-01	20.7623	-155.98	Belt_transect	NA	1	0	0	50	2	100	Montipora	Montipora_flabellata	0	0	11-20cm	No_Disease	NA	11-20cm
2005-02-25	CRED	MHI	Maui	MAI-01	20.7623	-155.98	Belt_transect	NA	1	0	0	50	2	100	Montipora	Montipora_flabellata	0	0	11-20cm	No_Disease	NA	11-20cm
2005-02-25	CRED	MHI	Maui	MAI-01	20.7623	-155.98	Belt_transect	NA	1	0	0	50	2	100	Montipora	Montipora_flabellata	0	0	11-20cm	No_Disease	NA	11-20cm
2005-02-25	CRED	MHI	Maui	MAI-01	20.7623	-155.98	Belt_transect	NA	1	0	0	50	2	100	Montipora	Montipora_flabellata	0	0	11-20cm	No_Disease	NA	11-20cm
2005-02-25	CRED	MHI	Maui	MAI-01	20.7623	-155.98	Belt_transect	NA	1	0	0	50	2	100	Montipora	Montipora_flabellata	0	0	11-20cm	No_Disease	NA	11-20cm
2005-02-25	CRED	MHI	Maui	MAI-01	20.7623	-155.98	Belt_transect	NA	1	0	0	50	2	100	Montipora	Montipora_flabellata	0	0	11-20cm	No_Disease	NA	11-20cm
2005-02-25	CRED	MHI	Maui	MAI-01	20.7623	-155.98	Belt_transect	NA	1	0	0	50	2	100	Montipora	Montipora_flabellata	0	0	11-20cm	No_Disease	NA	11-20cm
2005-02-25	CRED	MHI	Maui	MAI-01	20.7623	-155.98	Belt_transect	NA	1	0	0	50	2	100	Montipora	Montipora_flabellata	0	0	21-40cm	No_Disease	NA	21-40cm
2005-02-25	CRED	MHI	Maui	MAI-01	20.7623	-155.98	Belt_transect	NA	1	0	0	50	2	100	Montipora	Montipora_flabellata	0	0	21-40cm	No_Disease	NA	21-40cm
2005-02-25	CRED	MHI	Maui	MAI-01	20.7623	-155.98	Belt_transect	NA	1	0	0	50	2	100	Montipora	Montipora_flabellata	0	0	21-40cm	No_Disease	NA	21-40cm
2005-02-25	CRED	MHI	Maui	MAI-01	20.7623	-155.98	Belt_transect	NA	1	0	0	50	2	100	Montipora	Montipora_flabellata	0	0	21-40cm	No_Disease	NA	21-40cm
2005-02-25	CRED	MHI	Maui	MAI-01	20.7623	-155.98	Belt_transect	NA	1	0	0	50	2	100	Montipora	Montipora_flabellata	0	0	21-40cm	No_Disease	NA	21-40cm
2005-02-25	CRED	MHI	Maui	MAI-01	20.7623	-155.98	Belt_transect	NA	1	0	0	50	2	100	Montipora	Montipora_flabellata	0	0	21-40cm	No_Disease	NA	21-40cm
2005-02-25	CRED	MHI	Maui	MAI-01	20.7623	-155.98	Belt_transect	NA	1	0	0	50	2	100	Montipora	Montipora_flabellata	0	0	21-40cm	No_Disease	NA	21-40cm
2005-02-25	CRED	MHI	Maui	MAI-01	20.7623	-155.98	Belt_transect	NA	1	0	0	50	2	100	Montipora	Montipora_flabellata	0	0	21-40cm	No_Disease	NA	21-40cm
2005-02-25	CRED	MHI	Maui	MAI-01	20.7623	-155.98	Belt_transect	NA	1	0	0	50	2	100	Montipora	Montipora_flabellata	0	0	21-40cm	No_Disease	NA	21-40cm
2005-02-25	CRED	MHI	Maui	MAI-01	20.7623	-155.98	Belt_transect	NA	1	0	0	50	2	100	Montipora	Montipora_flabellata	0	0	21-40cm	No_Disease	NA	21-40cm
2005-02-25	CRED	MHI	Maui	MAI-01	20.7623	-155.98	Belt_transect	NA	1	0	0	50	2	100	Montipora	Montipora_flabellata	0	0	21-40cm	No_Disease	NA	21-40cm
2005-02-25	CRED	MHI	Maui	MAI-01	20.7623	-155.98	Belt_transect	NA	1	0	0	50	2	100	Montipora	Montipora_flabellata	0	0	21-40cm	No_Disease	NA	21-40cm
2005-02-25	CRED	MHI	Maui	MAI-01	20.7623	-155.98	Belt_transect	NA	1	0	0	50	2	100	Montipora	Montipora_flabellata	0	0	21-40cm	No_Disease	NA	21-40cm
2005-02-25	CRED	MHI	Maui	MAI-01	20.7623	-155.98	Belt_transect	NA	1	0	0	50	2	100	Montipora	Montipora_flabellata	0	0	21-40cm	No_Disease	NA	21-40cm
2005-02-25	CRED	MHI	Maui	MAI-01	20.7623	-155.98	Belt_transect	NA	1	0	0	50	2	100	Montipora	Montipora_flabellata	0	0	21-40cm	No_Disease	NA	21-40cm
2005-02-25	CRED	MHI	Maui	MAI-01	20.7623	-155.98	Belt_transect	NA	1	0	0	50	2	100	Montipora	Montipora_flabellata	0	0	21-40cm	No_Disease	NA	21-40cm
2005-02-25	CRED	MHI	Maui	MAI-01	20.7623	-155.98	Belt_transect	NA	1	0	0	50	2	100	Montipora	Montipora_flabellata	0	0	21-40cm	No_Disease	NA	21-40cm
2005-02-25	CRED	MHI	Maui	MAI-01	20.7623	-155.98	Belt_transect	NA	1	0	0	50	2	100	Montipora	Montipora_flabellata	0	0	21-40cm	No_Disease	NA	21-40cm
2005-02-25	CRED	MHI	Maui	MAI-01	20.7623	-155.98	Belt_transect	NA	1	0	0	50	2	100	Montipora	Montipora_flabellata	0	0	21-40cm	No_Disease	NA	21-40cm
2005-02-25	CRED	MHI	Maui	MAI-01	20.7623	-155.98	Belt_transect	NA	1	0	0	50	2	100	Montipora	Montipora_flabellata	0	0	21-40cm	No_Disease	NA	21-40cm
2005-02-25	CRED	MHI	Maui	MAI-01	20.7623	-155.98	Belt_transect	NA	1	0	0	50	2	100	Montipora	Montipora_flabellata	0	0	21-40cm	No_Disease	NA	21-40cm
2005-02-25	CRED	MHI	Maui	MAI-01	20.7623	-155.98	Belt_transect	NA	1	0	0	50	2	100	Montipora	Montipora_flabellata	0	0	41-80cm	No_Disease	NA	41-80cm
2005-02-25	CRED	MHI	Maui	MAI-01	20.7623	-155.98	Belt_transect	NA	1	0	0	50	2	100	Montipora	Montipora_flabellata	0	0	41-80cm	No_Disease	NA	41-80cm
2005-02-25	CRED	MHI	Maui	MAI-01	20.7623	-155.98	Belt_transect	NA	1	0	0	50	2	100	Montipora	Montipora_flabellata	0	0	41-80cm	No_Disease	NA	41-80cm
2005-02-25	CRED	MHI	Maui	MAI-01	20.7623	-155.98	Belt_transect	NA	1	0	0	50	2	100	Montipora	Montipora_flabellata	0	0	41-80cm	No_Disease	NA	41-80cm
2005-02-25	CRED	MHI	Maui	MAI-01	20.7623	-155.98	Belt_transect	NA	1	0	0	50	2	100	Montipora	Montipora_flabellata	0	0	41-80cm	No_Disease	NA	41-80cm
2005-02-25	CRED	MHI	Maui	MAI-01	20.7623	-155.98	Belt_transect	NA	1	0	0	50	2	100	Montipora	Montipora_flabellata	0	0	41-80cm	No_Disease	NA	41-80cm
2005-02-25	CRED	MHI	Maui	MAI-01	20.7623	-155.98	Belt_transect	NA	1	0	0	50	2	100	Montipora	Montipora_flabellata	0	0	41-80cm	No_Disease	NA	41-80cm
2005-02-25	CRED	MHI	Maui	MAI-01	20.7623	-155.98	Belt_transect	NA	1	0	0	50	2	100	Montipora	Montipora_flabellata	0	0	41-80cm	No_Disease	NA	41-80cm
2005-02-25	CRED	MHI	Maui	MAI-01	20.7623	-155.98	Belt_transect	NA	1	0	0	50	2	100	Montipora	Montipora_flabellata	0	0	41-80cm	No_Disease	NA	41-80cm
2005-02-25	CRED	MHI	Maui	MAI-01	20.7623	-155.98	Belt_transect	NA	1	0	0	50	2	100	Montipora	Montipora_flabellata	0	0	41-80cm	No_Disease	NA	41-80cm
2005-02-25	CRED	MHI	Maui	MAI-01	20.7623	-155.98	Belt_transect	NA	1	0	0	50	2	100	Montipora	Montipora_flabellata	0	0	41-80cm	No_Disease	NA	41-80cm
2005-02-25	CRED	MHI	Maui	MAI-01	20.7623	-155.98	Belt_transect	NA	1	0	0	50	2	100	Montipora	Montipora_flabellata	0	0	6-10cm	No_Disease	NA	6-10cm
2005-02-25	CRED	MHI	Maui	MAI-01	20.7623	-155.98	Belt_transect	NA	1	0	0	50	2	100	Montipora	Montipora_flabellata	0	0	6-10cm	No_Disease	NA	6-10cm
2005-02-25	CRED	MHI	Maui	MAI-01	20.7623	-155.98	Belt_transect	NA	1	0	0	50	2	100	Montipora	Montipora_flabellata	0	0	6-10cm	No_Disease	NA	6-10cm
2005-02-25	CRED	MHI	Maui	MAI-01	20.7623	-155.98	Belt_transect	NA	1	0	0	50	2	100	Montipora	Montipora_flabellata	0	0	6-10cm	No_Disease	NA	6-10cm
2005-02-25	CRED	MHI	Maui	MAI-01	20.7623	-155.98	Belt_transect	NA	1	0	0	50	2	100	Montipora	Montipora_flabellata	0	0	81-160cm	No_Disease	NA	81-160cm
2005-02-25	CRED	MHI	Maui	MAI-01	20.7623	-155.98	Belt_transect	NA	1	0	0	50	2	100	Montipora	Montipora_flabellata	0	0	81-160cm	No_Disease	NA	81-160cm
2005-02-25	CRED	MHI	Maui	MAI-01	20.7623	-155.98	Belt_transect	NA	1	0	0	50	2	100	Montipora	Montipora_flabellata	0	0	81-160cm	No_Disease	NA	81-160cm
2005-02-25	CRED	MHI	Maui	MAI-01	20.7623	-155.98	Belt_transect	NA	1	0	0	50	2	100	Montipora	Montipora_flabellata	0	0	81-160cm	No_Disease	NA	81-160cm
2005-02-25	CRED	MHI	Maui	MAI-01	20.7623	-155.98	Belt_transect	NA	1	0	0	50	2	100	Montipora	Montipora_flabellata	0	0	>160cm	No_Disease	NA	161-200cm
2005-02-25	CRED	MHI	Maui	MAI-01	20.7623	-155.98	Belt_transect	NA	1	0	0	50	2	100	Montipora	Montipora_patula	0	0	11-20cm	No_Disease	NA	11-20cm
2005-02-25	CRED	MHI	Maui	MAI-01	20.7623	-155.98	Belt_transect	NA	1	0	0	50	2	100	Montipora	Montipora_patula	0	0	21-40cm	No_Disease	NA	21-40cm
2005-02-25	CRED	MHI	Maui	MAI-01	20.7623	-155.98	Belt_transect	NA	1	0	0	50	2	100	Montipora	Montipora_patula	0	0	21-40cm	No_Disease	NA	21-40cm
2005-02-25	CRED	MHI	Maui	MAI-01	20.7623	-155.98	Belt_transect	NA	1	0	0	50	2	100	Montipora	Montipora_patula	0	0	21-40cm	No_Disease	NA	21-40cm
2005-02-25	CRED	MHI	Maui	MAI-01	20.7623	-155.98	Belt_transect	NA	1	0	0	50	2	100	Montipora	Montipora_patula	0	0	21-40cm	No_Disease	NA	21-40cm
2005-02-25	CRED	MHI	Maui	MAI-01	20.7623	-155.98	Belt_transect	NA	1	0	0	50	2	100	Montipora	Montipora_patula	0	0	41-80cm	No_Disease	NA	41-80cm
2005-02-25	CRED	MHI	Maui	MAI-01	20.7623	-155.98	Belt_transect	NA	1	0	0	50	2	100	Montipora	Montipora_patula	0	0	41-80cm	No_Disease	NA	41-80cm
2005-02-25	CRED	MHI	Maui	MAI-01	20.7623	-155.98	Belt_transect	NA	1	0	0	50	2	100	Palythoa	NA	0	0	0-5cm	No_Disease	NA	0-5cm
2005-02-25	CRED	MHI	Maui	MAI-01	20.7623	-155.98	Belt_transect	NA	1	0	0	50	2	100	Palythoa	NA	0	0	0-5cm	No_Disease	NA	0-5cm
2005-02-25	CRED	MHI	Maui	MAI-01	20.7623	-155.98	Belt_transect	NA	1	0	0	50	2	100	Palythoa	NA	0	0	0-5cm	No_Disease	NA	0-5cm
2005-02-25	CRED	MHI	Maui	MAI-01	20.7623	-155.98	Belt_transect	NA	1	0	0	50	2	100	Palythoa	NA	0	0	0-5cm	No_Disease	NA	0-5cm
2005-02-25	CRED	MHI	Maui	MAI-01	20.7623	-155.98	Belt_transect	NA	1	0	0	50	2	100	Palythoa	NA	0	0	0-5cm	No_Disease	NA	0-5cm
2005-02-25	CRED	MHI	Maui	MAI-01	20.7623	-155.98	Belt_transect	NA	1	0	0	50	2	100	Palythoa	NA	0	0	0-5cm	No_Disease	NA	0-5cm
2005-02-25	CRED	MHI	Maui	MAI-01	20.7623	-155.98	Belt_transect	NA	1	0	0	50	2	100	Palythoa	NA	0	0	0-5cm	No_Disease	NA	0-5cm
2005-02-25	CRED	MHI	Maui	MAI-01	20.7623	-155.98	Belt_transect	NA	1	0	0	50	2	100	Palythoa	NA	0	0	0-5cm	No_Disease	NA	0-5cm
2005-02-25	CRED	MHI	Maui	MAI-01	20.7623	-155.98	Belt_transect	NA	1	0	0	50	2	100	Palythoa	NA	0	0	0-5cm	No_Disease	NA	0-5cm
2005-02-25	CRED	MHI	Maui	MAI-01	20.7623	-155.98	Belt_transect	NA	1	0	0	50	2	100	Palythoa	NA	0	0	0-5cm	No_Disease	NA	0-5cm
2005-02-25	CRED	MHI	Maui	MAI-01	20.7623	-155.98	Belt_transect	NA	1	0	0	50	2	100	Palythoa	NA	0	0	0-5cm	No_Disease	NA	0-5cm
2005-02-25	CRED	MHI	Maui	MAI-01	20.7623	-155.98	Belt_transect	NA	1	0	0	50	2	100	Palythoa	NA	0	0	0-5cm	No_Disease	NA	0-5cm
2005-02-25	CRED	MHI	Maui	MAI-01	20.7623	-155.98	Belt_transect	NA	1	0	0	50	2	100	Palythoa	NA	0	0	0-5cm	No_Disease	NA	0-5cm
2005-02-25	CRED	MHI	Maui	MAI-01	20.7623	-155.98	Belt_transect	NA	1	0	0	50	2	100	Palythoa	NA	0	0	0-5cm	No_Disease	NA	0-5cm
2005-02-25	CRED	MHI	Maui	MAI-01	20.7623	-155.98	Belt_transect	NA	1	0	0	50	2	100	Palythoa	NA	0	0	11-20cm	No_Disease	NA	11-20cm
2005-02-25	CRED	MHI	Maui	MAI-01	20.7623	-155.98	Belt_transect	NA	1	0	0	50	2	100	Palythoa	NA	0	0	11-20cm	No_Disease	NA	11-20cm
2005-02-25	CRED	MHI	Maui	MAI-01	20.7623	-155.98	Belt_transect	NA	1	0	0	50	2	100	Palythoa	NA	0	0	11-20cm	No_Disease	NA	11-20cm
2005-02-25	CRED	MHI	Maui	MAI-01	20.7623	-155.98	Belt_transect	NA	1	0	0	50	2	100	Palythoa	NA	0	0	11-20cm	No_Disease	NA	11-20cm
2005-02-25	CRED	MHI	Maui	MAI-01	20.7623	-155.98	Belt_transect	NA	1	0	0	50	2	100	Palythoa	NA	0	0	11-20cm	No_Disease	NA	11-20cm
2005-02-25	CRED	MHI	Maui	MAI-01	20.7623	-155.98	Belt_transect	NA	1	0	0	50	2	100	Palythoa	NA	0	0	11-20cm	No_Disease	NA	11-20cm
2005-02-25	CRED	MHI	Maui	MAI-01	20.7623	-155.98	Belt_transect	NA	1	0	0	50	2	100	Palythoa	NA	0	0	11-20cm	No_Disease	NA	11-20cm
2005-02-25	CRED	MHI	Maui	MAI-01	20.7623	-155.98	Belt_transect	NA	1	0	0	50	2	100	Palythoa	NA	0	0	11-20cm	No_Disease	NA	11-20cm
2005-02-25	CRED	MHI	Maui	MAI-01	20.7623	-155.98	Belt_transect	NA	1	0	0	50	2	100	Palythoa	NA	0	0	11-20cm	No_Disease	NA	11-20cm
2005-02-25	CRED	MHI	Maui	MAI-01	20.7623	-155.98	Belt_transect	NA	1	0	0	50	2	100	Palythoa	NA	0	0	11-20cm	No_Disease	NA	11-20cm
2005-02-25	CRED	MHI	Maui	MAI-01	20.7623	-155.98	Belt_transect	NA	1	0	0	50	2	100	Palythoa	NA	0	0	11-20cm	No_Disease	NA	11-20cm
2005-02-25	CRED	MHI	Maui	MAI-01	20.7623	-155.98	Belt_transect	NA	1	0	0	50	2	100	Palythoa	NA	0	0	11-20cm	No_Disease	NA	11-20cm
2005-02-25	CRED	MHI	Maui	MAI-01	20.7623	-155.98	Belt_transect	NA	1	0	0	50	2	100	Palythoa	NA	0	0	11-20cm	No_Disease	NA	11-20cm
2005-02-25	CRED	MHI	Maui	MAI-01	20.7623	-155.98	Belt_transect	NA	1	0	0	50	2	100	Palythoa	NA	0	0	11-20cm	No_Disease	NA	11-20cm
2005-02-25	CRED	MHI	Maui	MAI-01	20.7623	-155.98	Belt_transect	NA	1	0	0	50	2	100	Palythoa	NA	0	0	11-20cm	No_Disease	NA	11-20cm
2005-02-25	CRED	MHI	Maui	MAI-01	20.7623	-155.98	Belt_transect	NA	1	0	0	50	2	100	Palythoa	NA	0	0	11-20cm	No_Disease	NA	11-20cm
2005-02-25	CRED	MHI	Maui	MAI-01	20.7623	-155.98	Belt_transect	NA	1	0	0	50	2	100	Palythoa	NA	0	0	11-20cm	No_Disease	NA	11-20cm
2005-02-25	CRED	MHI	Maui	MAI-01	20.7623	-155.98	Belt_transect	NA	1	0	0	50	2	100	Palythoa	NA	0	0	11-20cm	No_Disease	NA	11-20cm
2005-02-25	CRED	MHI	Maui	MAI-01	20.7623	-155.98	Belt_transect	NA	1	0	0	50	2	100	Palythoa	NA	0	0	21-40cm	No_Disease	NA	21-40cm
2005-02-25	CRED	MHI	Maui	MAI-01	20.7623	-155.98	Belt_transect	NA	1	0	0	50	2	100	Palythoa	NA	0	0	21-40cm	No_Disease	NA	21-40cm
2005-02-25	CRED	MHI	Maui	MAI-01	20.7623	-155.98	Belt_transect	NA	1	0	0	50	2	100	Palythoa	NA	0	0	21-40cm	No_Disease	NA	21-40cm
2005-02-25	CRED	MHI	Maui	MAI-01	20.7623	-155.98	Belt_transect	NA	1	0	0	50	2	100	Palythoa	NA	0	0	21-40cm	No_Disease	NA	21-40cm
2005-02-25	CRED	MHI	Maui	MAI-01	20.7623	-155.98	Belt_transect	NA	1	0	0	50	2	100	Palythoa	NA	0	0	21-40cm	No_Disease	NA	21-40cm
2005-02-25	CRED	MHI	Maui	MAI-01	20.7623	-155.98	Belt_transect	NA	1	0	0	50	2	100	Palythoa	NA	0	0	21-40cm	No_Disease	NA	21-40cm
2005-02-25	CRED	MHI	Maui	MAI-01	20.7623	-155.98	Belt_transect	NA	1	0	0	50	2	100	Palythoa	NA	0	0	41-80cm	No_Disease	NA	41-80cm
2005-02-25	CRED	MHI	Maui	MAI-01	20.7623	-155.98	Belt_transect	NA	1	0	0	50	2	100	Palythoa	NA	0	0	41-80cm	No_Disease	NA	41-80cm
2005-02-25	CRED	MHI	Maui	MAI-01	20.7623	-155.98	Belt_transect	NA	1	0	0	50	2	100	Palythoa	NA	0	0	41-80cm	No_Disease	NA	41-80cm
2005-02-25	CRED	MHI	Maui	MAI-01	20.7623	-155.98	Belt_transect	NA	1	0	0	50	2	100	Palythoa	NA	0	0	6-10cm	No_Disease	NA	6-10cm
2005-02-25	CRED	MHI	Maui	MAI-01	20.7623	-155.98	Belt_transect	NA	1	0	0	50	2	100	Palythoa	NA	0	0	6-10cm	No_Disease	NA	6-10cm
2005-02-25	CRED	MHI	Maui	MAI-01	20.7623	-155.98	Belt_transect	NA	1	0	0	50	2	100	Palythoa	NA	0	0	6-10cm	No_Disease	NA	6-10cm
2005-02-25	CRED	MHI	Maui	MAI-01	20.7623	-155.98	Belt_transect	NA	1	0	0	50	2	100	Palythoa	NA	0	0	6-10cm	No_Disease	NA	6-10cm
2005-02-25	CRED	MHI	Maui	MAI-01	20.7623	-155.98	Belt_transect	NA	1	0	0	50	2	100	Palythoa	NA	0	0	6-10cm	No_Disease	NA	6-10cm
2005-02-25	CRED	MHI	Maui	MAI-01	20.7623	-155.98	Belt_transect	NA	1	0	0	50	2	100	Palythoa	NA	0	0	6-10cm	No_Disease	NA	6-10cm
2005-02-25	CRED	MHI	Maui	MAI-01	20.7623	-155.98	Belt_transect	NA	1	0	0	50	2	100	Palythoa	NA	0	0	6-10cm	No_Disease	NA	6-10cm
2005-02-25	CRED	MHI	Maui	MAI-01	20.7623	-155.98	Belt_transect	NA	1	0	0	50	2	100	Palythoa	NA	0	0	6-10cm	No_Disease	NA	6-10cm
2005-02-25	CRED	MHI	Maui	MAI-01	20.7623	-155.98	Belt_transect	NA	1	0	0	50	2	100	Palythoa	NA	0	0	6-10cm	No_Disease	NA	6-10cm
2005-02-25	CRED	MHI	Maui	MAI-01	20.7623	-155.98	Belt_transect	NA	1	0	0	50	2	100	Palythoa	NA	0	0	6-10cm	No_Disease	NA	6-10cm
2005-02-25	CRED	MHI	Maui	MAI-01	20.7623	-155.98	Belt_transect	NA	1	0	0	50	2	100	Palythoa	NA	0	0	6-10cm	No_Disease	NA	6-10cm
2005-02-25	CRED	MHI	Maui	MAI-01	20.7623	-155.98	Belt_transect	NA	1	0	0	50	2	100	Palythoa	NA	0	0	6-10cm	No_Disease	NA	6-10cm
2005-02-25	CRED	MHI	Maui	MAI-01	20.7623	-155.98	Belt_transect	NA	1	0	0	50	2	100	Palythoa	NA	0	0	6-10cm	No_Disease	NA	6-10cm
2005-02-25	CRED	MHI	Maui	MAI-01	20.7623	-155.98	Belt_transect	NA	1	0	0	50	2	100	Palythoa	NA	0	0	6-10cm	No_Disease	NA	6-10cm
2005-02-25	CRED	MHI	Maui	MAI-01	20.7623	-155.98	Belt_transect	NA	1	0	0	50	2	100	Palythoa	NA	0	0	6-10cm	No_Disease	NA	6-10cm
2005-02-25	CRED	MHI	Maui	MAI-01	20.7623	-155.98	Belt_transect	NA	1	0	0	50	2	100	Palythoa	NA	0	0	6-10cm	No_Disease	NA	6-10cm
2005-02-25	CRED	MHI	Maui	MAI-01	20.7623	-155.98	Belt_transect	NA	1	0	0	50	2	100	Palythoa	NA	0	0	6-10cm	No_Disease	NA	6-10cm
2005-02-25	CRED	MHI	Maui	MAI-01	20.7623	-155.98	Belt_transect	NA	1	0	0	50	2	100	Palythoa	NA	0	0	81-160cm	No_Disease	NA	81-160cm
2005-02-25	CRED	MHI	Maui	MAI-01	20.7623	-155.98	Belt_transect	NA	1	0	0	50	2	100	Palythoa	NA	0	0	81-160cm	No_Disease	NA	81-160cm
2005-02-25	CRED	MHI	Maui	MAI-01	20.7623	-155.98	Belt_transect	NA	1	0	0	50	2	100	Porites	Porites_brighami	0	0	0-5cm	No_Disease	NA	0-5cm
2005-02-25	CRED	MHI	Maui	MAI-01	20.7623	-155.98	Belt_transect	NA	1	0	0	50	2	100	Porites	Porites_brighami	0	0	0-5cm	No_Disease	NA	0-5cm
2005-02-25	CRED	MHI	Maui	MAI-01	20.7623	-155.98	Belt_transect	NA	1	0	0	50	2	100	Porites	Porites_brighami	0	0	0-5cm	No_Disease	NA	0-5cm
2005-02-25	CRED	MHI	Maui	MAI-01	20.7623	-155.98	Belt_transect	NA	1	0	0	50	2	100	Porites	Porites_compressa	0	0	0-5cm	No_Disease	NA	0-5cm
2005-02-25	CRED	MHI	Maui	MAI-01	20.7623	-155.98	Belt_transect	NA	1	0	0	50	2	100	Porites	Porites_compressa	0	0	11-20cm	No_Disease	NA	11-20cm
2005-02-25	CRED	MHI	Maui	MAI-01	20.7623	-155.98	Belt_transect	NA	1	0	0	50	2	100	Porites	Porites_compressa	0	0	11-20cm	No_Disease	NA	11-20cm
2005-02-25	CRED	MHI	Maui	MAI-01	20.7623	-155.98	Belt_transect	NA	1	0	0	50	2	100	Porites	Porites_compressa	0	0	11-20cm	No_Disease	NA	11-20cm
2005-02-25	CRED	MHI	Maui	MAI-01	20.7623	-155.98	Belt_transect	NA	1	0	0	50	2	100	Porites	Porites_compressa	0	0	11-20cm	No_Disease	NA	11-20cm
2005-02-25	CRED	MHI	Maui	MAI-01	20.7623	-155.98	Belt_transect	NA	1	0	0	50	2	100	Porites	Porites_compressa	0	0	11-20cm	No_Disease	NA	11-20cm
2005-02-25	CRED	MHI	Maui	MAI-01	20.7623	-155.98	Belt_transect	NA	1	0	0	50	2	100	Porites	Porites_compressa	0	0	11-20cm	No_Disease	NA	11-20cm
2005-02-25	CRED	MHI	Maui	MAI-01	20.7623	-155.98	Belt_transect	NA	1	0	0	50	2	100	Porites	Porites_compressa	0	0	11-20cm	No_Disease	NA	11-20cm
2005-02-25	CRED	MHI	Maui	MAI-01	20.7623	-155.98	Belt_transect	NA	1	0	0	50	2	100	Porites	Porites_compressa	0	0	21-40cm	No_Disease	NA	21-40cm
2005-02-25	CRED	MHI	Maui	MAI-01	20.7623	-155.98	Belt_transect	NA	1	0	0	50	2	100	Porites	Porites_compressa	0	0	21-40cm	No_Disease	NA	21-40cm
2005-02-25	CRED	MHI	Maui	MAI-01	20.7623	-155.98	Belt_transect	NA	1	0	0	50	2	100	Porites	Porites_compressa	0	0	21-40cm	No_Disease	NA	21-40cm
2005-02-25	CRED	MHI	Maui	MAI-01	20.7623	-155.98	Belt_transect	NA	1	0	0	50	2	100	Porites	Porites_compressa	0	0	6-10cm	No_Disease	NA	6-10cm
2005-02-25	CRED	MHI	Maui	MAI-01	20.7623	-155.98	Belt_transect	NA	1	0	0	50	2	100	Porites	Porites_compressa	0	0	6-10cm	No_Disease	NA	6-10cm
2005-02-25	CRED	MHI	Maui	MAI-01	20.7623	-155.98	Belt_transect	NA	1	0	0	50	2	100	Porites	Porites_compressa	0	0	6-10cm	No_Disease	NA	6-10cm
2005-02-25	CRED	MHI	Maui	MAI-01	20.7623	-155.98	Belt_transect	NA	1	0	0	50	2	100	Pavona	Pavona_duerdeni	0	0	0-5cm	No_Disease	NA	0-5cm
2005-02-25	CRED	MHI	Maui	MAI-01	20.7623	-155.98	Belt_transect	NA	1	0	0	50	2	100	Pavona	Pavona_duerdeni	0	0	0-5cm	No_Disease	NA	0-5cm
2005-02-25	CRED	MHI	Maui	MAI-01	20.7623	-155.98	Belt_transect	NA	1	0	0	50	2	100	Pavona	Pavona_duerdeni	0	0	0-5cm	No_Disease	NA	0-5cm
2005-02-25	CRED	MHI	Maui	MAI-01	20.7623	-155.98	Belt_transect	NA	1	0	0	50	2	100	Pavona	Pavona_duerdeni	0	0	0-5cm	No_Disease	NA	0-5cm
2005-02-25	CRED	MHI	Maui	MAI-01	20.7623	-155.98	Belt_transect	NA	1	0	0	50	2	100	Pavona	Pavona_duerdeni	0	0	0-5cm	No_Disease	NA	0-5cm
2005-02-25	CRED	MHI	Maui	MAI-01	20.7623	-155.98	Belt_transect	NA	1	0	0	50	2	100	Pavona	Pavona_duerdeni	0	0	0-5cm	No_Disease	NA	0-5cm
2005-02-25	CRED	MHI	Maui	MAI-01	20.7623	-155.98	Belt_transect	NA	1	0	0	50	2	100	Pavona	Pavona_duerdeni	0	0	0-5cm	No_Disease	NA	0-5cm
2005-02-25	CRED	MHI	Maui	MAI-01	20.7623	-155.98	Belt_transect	NA	1	0	0	50	2	100	Pavona	Pavona_duerdeni	0	0	0-5cm	No_Disease	NA	0-5cm
2005-02-25	CRED	MHI	Maui	MAI-01	20.7623	-155.98	Belt_transect	NA	1	0	0	50	2	100	Pavona	Pavona_duerdeni	0	0	0-5cm	No_Disease	NA	0-5cm
2005-02-25	CRED	MHI	Maui	MAI-01	20.7623	-155.98	Belt_transect	NA	1	0	0	50	2	100	Pavona	Pavona_duerdeni	0	0	0-5cm	No_Disease	NA	0-5cm
2005-02-25	CRED	MHI	Maui	MAI-01	20.7623	-155.98	Belt_transect	NA	1	0	0	50	2	100	Pavona	Pavona_duerdeni	0	0	0-5cm	No_Disease	NA	0-5cm
2005-02-25	CRED	MHI	Maui	MAI-01	20.7623	-155.98	Belt_transect	NA	1	0	0	50	2	100	Pavona	Pavona_duerdeni	0	0	0-5cm	No_Disease	NA	0-5cm
2005-02-25	CRED	MHI	Maui	MAI-01	20.7623	-155.98	Belt_transect	NA	1	0	0	50	2	100	Pavona	Pavona_duerdeni	0	0	0-5cm	No_Disease	NA	0-5cm
2005-02-25	CRED	MHI	Maui	MAI-01	20.7623	-155.98	Belt_transect	NA	1	0	0	50	2	100	Pavona	Pavona_duerdeni	0	0	11-20cm	No_Disease	NA	11-20cm
2005-02-25	CRED	MHI	Maui	MAI-01	20.7623	-155.98	Belt_transect	NA	1	0	0	50	2	100	Pavona	Pavona_duerdeni	0	0	11-20cm	No_Disease	NA	11-20cm
2005-02-25	CRED	MHI	Maui	MAI-01	20.7623	-155.98	Belt_transect	NA	1	0	0	50	2	100	Pavona	Pavona_duerdeni	0	0	11-20cm	No_Disease	NA	11-20cm
2005-02-25	CRED	MHI	Maui	MAI-01	20.7623	-155.98	Belt_transect	NA	1	0	0	50	2	100	Pavona	Pavona_duerdeni	0	0	11-20cm	No_Disease	NA	11-20cm
2005-02-25	CRED	MHI	Maui	MAI-01	20.7623	-155.98	Belt_transect	NA	1	0	0	50	2	100	Pavona	Pavona_duerdeni	0	0	11-20cm	No_Disease	NA	11-20cm
2005-02-25	CRED	MHI	Maui	MAI-01	20.7623	-155.98	Belt_transect	NA	1	0	0	50	2	100	Pavona	Pavona_duerdeni	0	0	11-20cm	No_Disease	NA	11-20cm
2005-02-25	CRED	MHI	Maui	MAI-01	20.7623	-155.98	Belt_transect	NA	1	0	0	50	2	100	Pavona	Pavona_duerdeni	0	0	11-20cm	No_Disease	NA	11-20cm
2005-02-25	CRED	MHI	Maui	MAI-01	20.7623	-155.98	Belt_transect	NA	1	0	0	50	2	100	Pavona	Pavona_duerdeni	0	0	11-20cm	No_Disease	NA	11-20cm
2005-02-25	CRED	MHI	Maui	MAI-01	20.7623	-155.98	Belt_transect	NA	1	0	0	50	2	100	Pavona	Pavona_duerdeni	0	0	11-20cm	No_Disease	NA	11-20cm
2005-02-25	CRED	MHI	Maui	MAI-01	20.7623	-155.98	Belt_transect	NA	1	0	0	50	2	100	Pavona	Pavona_duerdeni	0	0	11-20cm	No_Disease	NA	11-20cm
2005-02-25	CRED	MHI	Maui	MAI-01	20.7623	-155.98	Belt_transect	NA	1	0	0	50	2	100	Pavona	Pavona_duerdeni	0	0	11-20cm	No_Disease	NA	11-20cm
2005-02-25	CRED	MHI	Maui	MAI-01	20.7623	-155.98	Belt_transect	NA	1	0	0	50	2	100	Pavona	Pavona_duerdeni	0	0	11-20cm	No_Disease	NA	11-20cm
2005-02-25	CRED	MHI	Maui	MAI-01	20.7623	-155.98	Belt_transect	NA	1	0	0	50	2	100	Pavona	Pavona_duerdeni	0	0	11-20cm	No_Disease	NA	11-20cm
2005-02-25	CRED	MHI	Maui	MAI-01	20.7623	-155.98	Belt_transect	NA	1	0	0	50	2	100	Pavona	Pavona_duerdeni	0	0	11-20cm	No_Disease	NA	11-20cm
2005-02-25	CRED	MHI	Maui	MAI-01	20.7623	-155.98	Belt_transect	NA	1	0	0	50	2	100	Pavona	Pavona_duerdeni	0	0	11-20cm	No_Disease	NA	11-20cm
2005-02-25	CRED	MHI	Maui	MAI-01	20.7623	-155.98	Belt_transect	NA	1	0	0	50	2	100	Pavona	Pavona_duerdeni	0	0	11-20cm	No_Disease	NA	11-20cm
2005-02-25	CRED	MHI	Maui	MAI-01	20.7623	-155.98	Belt_transect	NA	1	0	0	50	2	100	Pavona	Pavona_duerdeni	0	0	11-20cm	No_Disease	NA	11-20cm
2005-02-25	CRED	MHI	Maui	MAI-01	20.7623	-155.98	Belt_transect	NA	1	0	0	50	2	100	Pavona	Pavona_duerdeni	0	0	11-20cm	No_Disease	NA	11-20cm
2005-02-25	CRED	MHI	Maui	MAI-01	20.7623	-155.98	Belt_transect	NA	1	0	0	50	2	100	Pavona	Pavona_duerdeni	0	0	11-20cm	No_Disease	NA	11-20cm
2005-02-25	CRED	MHI	Maui	MAI-01	20.7623	-155.98	Belt_transect	NA	1	0	0	50	2	100	Pavona	Pavona_duerdeni	0	0	11-20cm	No_Disease	NA	11-20cm
2005-02-25	CRED	MHI	Maui	MAI-01	20.7623	-155.98	Belt_transect	NA	1	0	0	50	2	100	Pavona	Pavona_duerdeni	0	0	11-20cm	No_Disease	NA	11-20cm
2005-02-25	CRED	MHI	Maui	MAI-01	20.7623	-155.98	Belt_transect	NA	1	0	0	50	2	100	Pavona	Pavona_duerdeni	0	0	11-20cm	No_Disease	NA	11-20cm
2005-02-25	CRED	MHI	Maui	MAI-01	20.7623	-155.98	Belt_transect	NA	1	0	0	50	2	100	Pavona	Pavona_duerdeni	0	0	11-20cm	No_Disease	NA	11-20cm
2005-02-25	CRED	MHI	Maui	MAI-01	20.7623	-155.98	Belt_transect	NA	1	0	0	50	2	100	Pavona	Pavona_duerdeni	0	0	11-20cm	No_Disease	NA	11-20cm
2005-02-25	CRED	MHI	Maui	MAI-01	20.7623	-155.98	Belt_transect	NA	1	0	0	50	2	100	Pavona	Pavona_duerdeni	0	0	11-20cm	No_Disease	NA	11-20cm
2005-02-25	CRED	MHI	Maui	MAI-01	20.7623	-155.98	Belt_transect	NA	1	0	0	50	2	100	Pavona	Pavona_duerdeni	0	0	11-20cm	No_Disease	NA	11-20cm
2005-02-25	CRED	MHI	Maui	MAI-01	20.7623	-155.98	Belt_transect	NA	1	0	0	50	2	100	Pavona	Pavona_duerdeni	0	0	11-20cm	No_Disease	NA	11-20cm
2005-02-25	CRED	MHI	Maui	MAI-01	20.7623	-155.98	Belt_transect	NA	1	0	0	50	2	100	Pavona	Pavona_duerdeni	0	0	11-20cm	No_Disease	NA	11-20cm
2005-02-25	CRED	MHI	Maui	MAI-01	20.7623	-155.98	Belt_transect	NA	1	0	0	50	2	100	Pavona	Pavona_duerdeni	0	0	11-20cm	No_Disease	NA	11-20cm
2005-02-25	CRED	MHI	Maui	MAI-01	20.7623	-155.98	Belt_transect	NA	1	0	0	50	2	100	Pavona	Pavona_duerdeni	0	0	11-20cm	No_Disease	NA	11-20cm
2005-02-25	CRED	MHI	Maui	MAI-01	20.7623	-155.98	Belt_transect	NA	1	0	0	50	2	100	Pavona	Pavona_duerdeni	0	0	11-20cm	No_Disease	NA	11-20cm
2005-02-25	CRED	MHI	Maui	MAI-01	20.7623	-155.98	Belt_transect	NA	1	0	0	50	2	100	Pavona	Pavona_duerdeni	0	0	21-40cm	No_Disease	NA	21-40cm
2005-02-25	CRED	MHI	Maui	MAI-01	20.7623	-155.98	Belt_transect	NA	1	0	0	50	2	100	Pavona	Pavona_duerdeni	0	0	21-40cm	No_Disease	NA	21-40cm
2005-02-25	CRED	MHI	Maui	MAI-01	20.7623	-155.98	Belt_transect	NA	1	0	0	50	2	100	Pavona	Pavona_duerdeni	0	0	21-40cm	No_Disease	NA	21-40cm
2005-02-25	CRED	MHI	Maui	MAI-01	20.7623	-155.98	Belt_transect	NA	1	0	0	50	2	100	Pavona	Pavona_duerdeni	0	0	21-40cm	No_Disease	NA	21-40cm
2005-02-25	CRED	MHI	Maui	MAI-01	20.7623	-155.98	Belt_transect	NA	1	0	0	50	2	100	Pavona	Pavona_duerdeni	0	0	21-40cm	No_Disease	NA	21-40cm
2005-02-25	CRED	MHI	Maui	MAI-01	20.7623	-155.98	Belt_transect	NA	1	0	0	50	2	100	Pavona	Pavona_duerdeni	0	0	21-40cm	No_Disease	NA	21-40cm
2005-02-25	CRED	MHI	Maui	MAI-01	20.7623	-155.98	Belt_transect	NA	1	0	0	50	2	100	Pavona	Pavona_duerdeni	0	0	21-40cm	No_Disease	NA	21-40cm
2005-02-25	CRED	MHI	Maui	MAI-01	20.7623	-155.98	Belt_transect	NA	1	0	0	50	2	100	Pavona	Pavona_duerdeni	0	0	21-40cm	No_Disease	NA	21-40cm
2005-02-25	CRED	MHI	Maui	MAI-01	20.7623	-155.98	Belt_transect	NA	1	0	0	50	2	100	Pavona	Pavona_duerdeni	0	0	21-40cm	No_Disease	NA	21-40cm
2005-02-25	CRED	MHI	Maui	MAI-01	20.7623	-155.98	Belt_transect	NA	1	0	0	50	2	100	Pavona	Pavona_duerdeni	0	0	21-40cm	No_Disease	NA	21-40cm
2005-02-25	CRED	MHI	Maui	MAI-01	20.7623	-155.98	Belt_transect	NA	1	0	0	50	2	100	Pavona	Pavona_duerdeni	0	0	21-40cm	No_Disease	NA	21-40cm
2005-02-25	CRED	MHI	Maui	MAI-01	20.7623	-155.98	Belt_transect	NA	1	0	0	50	2	100	Pavona	Pavona_duerdeni	0	0	21-40cm	No_Disease	NA	21-40cm
2005-02-25	CRED	MHI	Maui	MAI-01	20.7623	-155.98	Belt_transect	NA	1	0	0	50	2	100	Pavona	Pavona_duerdeni	0	0	21-40cm	No_Disease	NA	21-40cm
2005-02-25	CRED	MHI	Maui	MAI-01	20.7623	-155.98	Belt_transect	NA	1	0	0	50	2	100	Pavona	Pavona_duerdeni	0	0	21-40cm	No_Disease	NA	21-40cm
2005-02-25	CRED	MHI	Maui	MAI-01	20.7623	-155.98	Belt_transect	NA	1	0	0	50	2	100	Pavona	Pavona_duerdeni	0	0	21-40cm	No_Disease	NA	21-40cm
2005-02-25	CRED	MHI	Maui	MAI-01	20.7623	-155.98	Belt_transect	NA	1	0	0	50	2	100	Pavona	Pavona_duerdeni	0	0	21-40cm	No_Disease	NA	21-40cm
2005-02-25	CRED	MHI	Maui	MAI-01	20.7623	-155.98	Belt_transect	NA	1	0	0	50	2	100	Pavona	Pavona_duerdeni	0	0	21-40cm	No_Disease	NA	21-40cm
2005-02-25	CRED	MHI	Maui	MAI-01	20.7623	-155.98	Belt_transect	NA	1	0	0	50	2	100	Pavona	Pavona_duerdeni	0	0	21-40cm	No_Disease	NA	21-40cm
2005-02-25	CRED	MHI	Maui	MAI-01	20.7623	-155.98	Belt_transect	NA	1	0	0	50	2	100	Pavona	Pavona_duerdeni	0	0	21-40cm	No_Disease	NA	21-40cm
2005-02-25	CRED	MHI	Maui	MAI-01	20.7623	-155.98	Belt_transect	NA	1	0	0	50	2	100	Pavona	Pavona_duerdeni	0	0	21-40cm	No_Disease	NA	21-40cm
2005-02-25	CRED	MHI	Maui	MAI-01	20.7623	-155.98	Belt_transect	NA	1	0	0	50	2	100	Pavona	Pavona_duerdeni	0	0	21-40cm	No_Disease	NA	21-40cm
2005-02-25	CRED	MHI	Maui	MAI-01	20.7623	-155.98	Belt_transect	NA	1	0	0	50	2	100	Pavona	Pavona_duerdeni	0	0	21-40cm	No_Disease	NA	21-40cm
2005-02-25	CRED	MHI	Maui	MAI-01	20.7623	-155.98	Belt_transect	NA	1	0	0	50	2	100	Pavona	Pavona_duerdeni	0	0	21-40cm	No_Disease	NA	21-40cm
2005-02-25	CRED	MHI	Maui	MAI-01	20.7623	-155.98	Belt_transect	NA	1	0	0	50	2	100	Pavona	Pavona_duerdeni	0	0	41-80cm	No_Disease	NA	41-80cm
2005-02-25	CRED	MHI	Maui	MAI-01	20.7623	-155.98	Belt_transect	NA	1	0	0	50	2	100	Pavona	Pavona_duerdeni	0	0	41-80cm	No_Disease	NA	41-80cm
2005-02-25	CRED	MHI	Maui	MAI-01	20.7623	-155.98	Belt_transect	NA	1	0	0	50	2	100	Pavona	Pavona_duerdeni	0	0	41-80cm	No_Disease	NA	41-80cm
2005-02-25	CRED	MHI	Maui	MAI-01	20.7623	-155.98	Belt_transect	NA	1	0	0	50	2	100	Pavona	Pavona_duerdeni	0	0	41-80cm	No_Disease	NA	41-80cm
2005-02-25	CRED	MHI	Maui	MAI-01	20.7623	-155.98	Belt_transect	NA	1	0	0	50	2	100	Pavona	Pavona_duerdeni	0	0	41-80cm	No_Disease	NA	41-80cm
2005-02-25	CRED	MHI	Maui	MAI-01	20.7623	-155.98	Belt_transect	NA	1	0	0	50	2	100	Pavona	Pavona_duerdeni	0	0	41-80cm	No_Disease	NA	41-80cm
2005-02-25	CRED	MHI	Maui	MAI-01	20.7623	-155.98	Belt_transect	NA	1	0	0	50	2	100	Pavona	Pavona_duerdeni	0	0	41-80cm	No_Disease	NA	41-80cm
2005-02-25	CRED	MHI	Maui	MAI-01	20.7623	-155.98	Belt_transect	NA	1	0	0	50	2	100	Pavona	Pavona_duerdeni	0	0	41-80cm	No_Disease	NA	41-80cm
2005-02-25	CRED	MHI	Maui	MAI-01	20.7623	-155.98	Belt_transect	NA	1	0	0	50	2	100	Pavona	Pavona_duerdeni	0	0	41-80cm	No_Disease	NA	41-80cm
2005-02-25	CRED	MHI	Maui	MAI-01	20.7623	-155.98	Belt_transect	NA	1	0	0	50	2	100	Pavona	Pavona_duerdeni	0	0	6-10cm	No_Disease	NA	6-10cm
2005-02-25	CRED	MHI	Maui	MAI-01	20.7623	-155.98	Belt_transect	NA	1	0	0	50	2	100	Pavona	Pavona_duerdeni	0	0	6-10cm	No_Disease	NA	6-10cm
2005-02-25	CRED	MHI	Maui	MAI-01	20.7623	-155.98	Belt_transect	NA	1	0	0	50	2	100	Pavona	Pavona_duerdeni	0	0	6-10cm	No_Disease	NA	6-10cm
2005-02-25	CRED	MHI	Maui	MAI-01	20.7623	-155.98	Belt_transect	NA	1	0	0	50	2	100	Pavona	Pavona_duerdeni	0	0	6-10cm	No_Disease	NA	6-10cm
2005-02-25	CRED	MHI	Maui	MAI-01	20.7623	-155.98	Belt_transect	NA	1	0	0	50	2	100	Pavona	Pavona_duerdeni	0	0	6-10cm	No_Disease	NA	6-10cm
2005-02-25	CRED	MHI	Maui	MAI-01	20.7623	-155.98	Belt_transect	NA	1	0	0	50	2	100	Pavona	Pavona_duerdeni	0	0	6-10cm	No_Disease	NA	6-10cm
2005-02-25	CRED	MHI	Maui	MAI-01	20.7623	-155.98	Belt_transect	NA	1	0	0	50	2	100	Pavona	Pavona_duerdeni	0	0	6-10cm	No_Disease	NA	6-10cm
2005-02-25	CRED	MHI	Maui	MAI-01	20.7623	-155.98	Belt_transect	NA	1	0	0	50	2	100	Pavona	Pavona_duerdeni	0	0	6-10cm	No_Disease	NA	6-10cm
2005-02-25	CRED	MHI	Maui	MAI-01	20.7623	-155.98	Belt_transect	NA	1	0	0	50	2	100	Pavona	Pavona_duerdeni	0	0	6-10cm	No_Disease	NA	6-10cm
2005-02-25	CRED	MHI	Maui	MAI-01	20.7623	-155.98	Belt_transect	NA	1	0	0	50	2	100	Pavona	Pavona_duerdeni	0	0	6-10cm	No_Disease	NA	6-10cm
2005-02-25	CRED	MHI	Maui	MAI-01	20.7623	-155.98	Belt_transect	NA	1	0	0	50	2	100	Pavona	Pavona_duerdeni	0	0	6-10cm	No_Disease	NA	6-10cm
2005-02-25	CRED	MHI	Maui	MAI-01	20.7623	-155.98	Belt_transect	NA	1	0	0	50	2	100	Pavona	Pavona_duerdeni	0	0	6-10cm	No_Disease	NA	6-10cm
2005-02-25	CRED	MHI	Maui	MAI-01	20.7623	-155.98	Belt_transect	NA	1	0	0	50	2	100	Pavona	Pavona_duerdeni	0	0	6-10cm	No_Disease	NA	6-10cm
2005-02-25	CRED	MHI	Maui	MAI-01	20.7623	-155.98	Belt_transect	NA	1	0	0	50	2	100	Pavona	Pavona_duerdeni	0	0	6-10cm	No_Disease	NA	6-10cm
2005-02-25	CRED	MHI	Maui	MAI-01	20.7623	-155.98	Belt_transect	NA	1	0	0	50	2	100	Pavona	Pavona_duerdeni	0	0	6-10cm	No_Disease	NA	6-10cm
2005-02-25	CRED	MHI	Maui	MAI-01	20.7623	-155.98	Belt_transect	NA	1	0	0	50	2	100	Pavona	Pavona_duerdeni	0	0	6-10cm	No_Disease	NA	6-10cm
2005-02-25	CRED	MHI	Maui	MAI-01	20.7623	-155.98	Belt_transect	NA	1	0	0	50	2	100	Pavona	Pavona_duerdeni	0	0	6-10cm	No_Disease	NA	6-10cm
2005-02-25	CRED	MHI	Maui	MAI-01	20.7623	-155.98	Belt_transect	NA	1	0	0	50	2	100	Pavona	Pavona_duerdeni	0	0	6-10cm	No_Disease	NA	6-10cm
2005-02-25	CRED	MHI	Maui	MAI-01	20.7623	-155.98	Belt_transect	NA	1	0	0	50	2	100	Pavona	Pavona_duerdeni	0	0	6-10cm	No_Disease	NA	6-10cm
2005-02-25	CRED	MHI	Maui	MAI-01	20.7623	-155.98	Belt_transect	NA	1	0	0	50	2	100	Pavona	Pavona_duerdeni	0	0	6-10cm	No_Disease	NA	6-10cm
2005-02-25	CRED	MHI	Maui	MAI-01	20.7623	-155.98	Belt_transect	NA	1	0	0	50	2	100	Pavona	Pavona_duerdeni	0	0	6-10cm	No_Disease	NA	6-10cm
2005-02-25	CRED	MHI	Maui	MAI-01	20.7623	-155.98	Belt_transect	NA	1	0	0	50	2	100	Pavona	Pavona_duerdeni	0	0	6-10cm	No_Disease	NA	6-10cm
2005-02-25	CRED	MHI	Maui	MAI-01	20.7623	-155.98	Belt_transect	NA	1	0	0	50	2	100	Pavona	Pavona_duerdeni	0	0	6-10cm	No_Disease	NA	6-10cm
2005-02-25	CRED	MHI	Maui	MAI-01	20.7623	-155.98	Belt_transect	NA	1	0	0	50	2	100	Pavona	Pavona_duerdeni	0	0	81-160cm	No_Disease	NA	81-160cm
2005-02-25	CRED	MHI	Maui	MAI-01	20.7623	-155.98	Belt_transect	NA	1	0	0	50	2	100	Pavona	Pavona_duerdeni	0	0	81-160cm	No_Disease	NA	81-160cm
2005-02-25	CRED	MHI	Maui	MAI-01	20.7623	-155.98	Belt_transect	NA	1	0	0	50	2	100	Pavona	Pavona_duerdeni	0	0	81-160cm	No_Disease	NA	81-160cm
2005-02-25	CRED	MHI	Maui	MAI-01	20.7623	-155.98	Belt_transect	NA	1	0	0	50	2	100	Pavona	Pavona_duerdeni	0	0	81-160cm	No_Disease	NA	81-160cm
2005-02-25	CRED	MHI	Maui	MAI-01	20.7623	-155.98	Belt_transect	NA	1	0	0	50	2	100	Pavona	Pavona_duerdeni	0	0	81-160cm	No_Disease	NA	81-160cm
2005-02-25	CRED	MHI	Maui	MAI-01	20.7623	-155.98	Belt_transect	NA	1	0	0	50	2	100	Pavona	Pavona_duerdeni	0	0	81-160cm	No_Disease	NA	81-160cm
2005-02-25	CRED	MHI	Maui	MAI-01	20.7623	-155.98	Belt_transect	NA	1	0	0	50	2	100	Pavona	Pavona_duerdeni	0	0	81-160cm	No_Disease	NA	81-160cm
2005-02-25	CRED	MHI	Maui	MAI-01	20.7623	-155.98	Belt_transect	NA	1	0	0	50	2	100	Pavona	Pavona_duerdeni	0	0	81-160cm	No_Disease	NA	81-160cm
2005-02-25	CRED	MHI	Maui	MAI-01	20.7623	-155.98	Belt_transect	NA	1	0	0	50	2	100	Pavona	Pavona_duerdeni	0	0	81-160cm	No_Disease	NA	81-160cm
2005-02-25	CRED	MHI	Maui	MAI-01	20.7623	-155.98	Belt_transect	NA	1	0	0	50	2	100	Pavona	Pavona_duerdeni	0	0	81-160cm	No_Disease	NA	81-160cm
2005-02-25	CRED	MHI	Maui	MAI-01	20.7623	-155.98	Belt_transect	NA	1	0	0	50	2	100	Pavona	Pavona_duerdeni	0	0	81-160cm	No_Disease	NA	81-160cm
2005-02-25	CRED	MHI	Maui	MAI-01	20.7623	-155.98	Belt_transect	NA	1	0	0	50	2	100	Pavona	Pavona_duerdeni	0	0	81-160cm	No_Disease	NA	81-160cm
2005-02-25	CRED	MHI	Maui	MAI-01	20.7623	-155.98	Belt_transect	NA	1	0	0	50	2	100	Pavona	Pavona_duerdeni	0	0	>160cm	No_Disease	NA	161-200cm
2005-02-25	CRED	MHI	Maui	MAI-01	20.7623	-155.98	Belt_transect	NA	1	0	0	50	2	100	Pavona	Pavona_duerdeni	0	0	>160cm	No_Disease	NA	161-200cm
2005-02-25	CRED	MHI	Maui	MAI-01	20.7623	-155.98	Belt_transect	NA	1	0	0	50	2	100	Pavona	Pavona_duerdeni	0	0	>160cm	No_Disease	NA	161-200cm
2005-02-25	CRED	MHI	Maui	MAI-01	20.7623	-155.98	Belt_transect	NA	1	0	0	50	2	100	Pavona	Pavona_duerdeni	0	0	>160cm	No_Disease	NA	161-200cm
2005-02-25	CRED	MHI	Maui	MAI-01	20.7623	-155.98	Belt_transect	NA	1	0	0	50	2	100	Pavona	Pavona_duerdeni	0	0	>160cm	No_Disease	NA	161-200cm
2005-02-25	CRED	MHI	Maui	MAI-01	20.7623	-155.98	Belt_transect	NA	1	0	0	50	2	100	Pavona	Pavona_duerdeni	0	0	>160cm	No_Disease	NA	161-200cm
2005-02-25	CRED	MHI	Maui	MAI-01	20.7623	-155.98	Belt_transect	NA	1	0	0	50	2	100	Porites	Porites_evermanni	0	0	0-5cm	No_Disease	NA	0-5cm
2005-02-25	CRED	MHI	Maui	MAI-01	20.7623	-155.98	Belt_transect	NA	1	0	0	50	2	100	Porites	Porites_evermanni	0	0	11-20cm	No_Disease	NA	11-20cm
2005-02-25	CRED	MHI	Maui	MAI-01	20.7623	-155.98	Belt_transect	NA	1	0	0	50	2	100	Porites	Porites_evermanni	0	0	11-20cm	No_Disease	NA	11-20cm
2005-02-25	CRED	MHI	Maui	MAI-01	20.7623	-155.98	Belt_transect	NA	1	0	0	50	2	100	Porites	Porites_evermanni	0	0	6-10cm	No_Disease	NA	6-10cm
2005-02-25	CRED	MHI	Maui	MAI-01	20.7623	-155.98	Belt_transect	NA	1	0	0	50	2	100	Porites	Porites_evermanni	0	0	6-10cm	No_Disease	NA	6-10cm
2005-02-25	CRED	MHI	Maui	MAI-01	20.7623	-155.98	Belt_transect	NA	1	0	0	50	2	100	Porites	Porites_evermanni	0	0	6-10cm	No_Disease	NA	6-10cm
2005-02-25	CRED	MHI	Maui	MAI-01	20.7623	-155.98	Belt_transect	NA	1	0	0	50	2	100	Pocillopora	Pocillopora_eydouxi	0	0	11-20cm	No_Disease	NA	11-20cm
2005-02-25	CRED	MHI	Maui	MAI-01	20.7623	-155.98	Belt_transect	NA	1	0	0	50	2	100	Pocillopora	Pocillopora_eydouxi	0	0	21-40cm	No_Disease	NA	21-40cm
2005-02-25	CRED	MHI	Maui	MAI-01	20.7623	-155.98	Belt_transect	NA	1	0	0	50	2	100	Porites	Porites_lobata	0	0	0-5cm	No_Disease	NA	0-5cm
2005-02-25	CRED	MHI	Maui	MAI-01	20.7623	-155.98	Belt_transect	NA	1	0	0	50	2	100	Porites	Porites_lobata	0	0	0-5cm	No_Disease	NA	0-5cm
2005-02-25	CRED	MHI	Maui	MAI-01	20.7623	-155.98	Belt_transect	NA	1	0	0	50	2	100	Porites	Porites_lobata	0	0	11-20cm	No_Disease	NA	11-20cm
2005-02-25	CRED	MHI	Maui	MAI-01	20.7623	-155.98	Belt_transect	NA	1	0	0	50	2	100	Porites	Porites_lobata	0	0	11-20cm	No_Disease	NA	11-20cm
2005-02-25	CRED	MHI	Maui	MAI-01	20.7623	-155.98	Belt_transect	NA	1	0	0	50	2	100	Porites	Porites_lobata	0	0	11-20cm	No_Disease	NA	11-20cm
2005-02-25	CRED	MHI	Maui	MAI-01	20.7623	-155.98	Belt_transect	NA	1	0	0	50	2	100	Porites	Porites_lobata	0	0	11-20cm	No_Disease	NA	11-20cm
2005-02-25	CRED	MHI	Maui	MAI-01	20.7623	-155.98	Belt_transect	NA	1	0	0	50	2	100	Porites	Porites_lobata	0	0	11-20cm	No_Disease	NA	11-20cm
2005-02-25	CRED	MHI	Maui	MAI-01	20.7623	-155.98	Belt_transect	NA	1	0	0	50	2	100	Porites	Porites_lobata	0	0	11-20cm	No_Disease	NA	11-20cm
2005-02-25	CRED	MHI	Maui	MAI-01	20.7623	-155.98	Belt_transect	NA	1	0	0	50	2	100	Porites	Porites_lobata	0	0	11-20cm	No_Disease	NA	11-20cm
2005-02-25	CRED	MHI	Maui	MAI-01	20.7623	-155.98	Belt_transect	NA	1	0	0	50	2	100	Porites	Porites_lobata	0	0	11-20cm	No_Disease	NA	11-20cm
2005-02-25	CRED	MHI	Maui	MAI-01	20.7623	-155.98	Belt_transect	NA	1	0	0	50	2	100	Porites	Porites_lobata	0	0	11-20cm	No_Disease	NA	11-20cm
2005-02-25	CRED	MHI	Maui	MAI-01	20.7623	-155.98	Belt_transect	NA	1	0	0	50	2	100	Porites	Porites_lobata	0	0	11-20cm	No_Disease	NA	11-20cm
2005-02-25	CRED	MHI	Maui	MAI-01	20.7623	-155.98	Belt_transect	NA	1	0	0	50	2	100	Porites	Porites_lobata	0	0	11-20cm	No_Disease	NA	11-20cm
2005-02-25	CRED	MHI	Maui	MAI-01	20.7623	-155.98	Belt_transect	NA	1	0	0	50	2	100	Porites	Porites_lobata	0	0	11-20cm	No_Disease	NA	11-20cm
2005-02-25	CRED	MHI	Maui	MAI-01	20.7623	-155.98	Belt_transect	NA	1	0	0	50	2	100	Porites	Porites_lobata	0	0	11-20cm	No_Disease	NA	11-20cm
2005-02-25	CRED	MHI	Maui	MAI-01	20.7623	-155.98	Belt_transect	NA	1	0	0	50	2	100	Porites	Porites_lobata	0	0	11-20cm	No_Disease	NA	11-20cm
2005-02-25	CRED	MHI	Maui	MAI-01	20.7623	-155.98	Belt_transect	NA	1	0	0	50	2	100	Porites	Porites_lobata	0	0	11-20cm	No_Disease	NA	11-20cm
2005-02-25	CRED	MHI	Maui	MAI-01	20.7623	-155.98	Belt_transect	NA	1	0	0	50	2	100	Porites	Porites_lobata	0	0	11-20cm	No_Disease	NA	11-20cm
2005-02-25	CRED	MHI	Maui	MAI-01	20.7623	-155.98	Belt_transect	NA	1	0	0	50	2	100	Porites	Porites_lobata	0	0	11-20cm	No_Disease	NA	11-20cm
2005-02-25	CRED	MHI	Maui	MAI-01	20.7623	-155.98	Belt_transect	NA	1	0	0	50	2	100	Porites	Porites_lobata	0	0	11-20cm	No_Disease	NA	11-20cm
2005-02-25	CRED	MHI	Maui	MAI-01	20.7623	-155.98	Belt_transect	NA	1	0	0	50	2	100	Porites	Porites_lobata	0	0	11-20cm	No_Disease	NA	11-20cm
2005-02-25	CRED	MHI	Maui	MAI-01	20.7623	-155.98	Belt_transect	NA	1	0	0	50	2	100	Porites	Porites_lobata	0	0	11-20cm	No_Disease	NA	11-20cm
2005-02-25	CRED	MHI	Maui	MAI-01	20.7623	-155.98	Belt_transect	NA	1	0	0	50	2	100	Porites	Porites_lobata	0	0	11-20cm	No_Disease	NA	11-20cm
2005-02-25	CRED	MHI	Maui	MAI-01	20.7623	-155.98	Belt_transect	NA	1	0	0	50	2	100	Porites	Porites_lobata	0	0	11-20cm	No_Disease	NA	11-20cm
2005-02-25	CRED	MHI	Maui	MAI-01	20.7623	-155.98	Belt_transect	NA	1	0	0	50	2	100	Porites	Porites_lobata	0	0	11-20cm	No_Disease	NA	11-20cm
2005-02-25	CRED	MHI	Maui	MAI-01	20.7623	-155.98	Belt_transect	NA	1	0	0	50	2	100	Porites	Porites_lobata	0	0	11-20cm	No_Disease	NA	11-20cm
2005-02-25	CRED	MHI	Maui	MAI-01	20.7623	-155.98	Belt_transect	NA	1	0	0	50	2	100	Porites	Porites_lobata	0	0	11-20cm	No_Disease	NA	11-20cm
2005-02-25	CRED	MHI	Maui	MAI-01	20.7623	-155.98	Belt_transect	NA	1	0	0	50	2	100	Porites	Porites_lobata	0	0	11-20cm	No_Disease	NA	11-20cm
2005-02-25	CRED	MHI	Maui	MAI-01	20.7623	-155.98	Belt_transect	NA	1	0	0	50	2	100	Porites	Porites_lobata	0	0	11-20cm	No_Disease	NA	11-20cm
2005-02-25	CRED	MHI	Maui	MAI-01	20.7623	-155.98	Belt_transect	NA	1	0	0	50	2	100	Porites	Porites_lobata	0	0	11-20cm	No_Disease	NA	11-20cm
2005-02-25	CRED	MHI	Maui	MAI-01	20.7623	-155.98	Belt_transect	NA	1	0	0	50	2	100	Porites	Porites_lobata	0	0	11-20cm	No_Disease	NA	11-20cm
2005-02-25	CRED	MHI	Maui	MAI-01	20.7623	-155.98	Belt_transect	NA	1	0	0	50	2	100	Porites	Porites_lobata	0	0	11-20cm	No_Disease	NA	11-20cm
2005-02-25	CRED	MHI	Maui	MAI-01	20.7623	-155.98	Belt_transect	NA	1	0	0	50	2	100	Porites	Porites_lobata	0	0	11-20cm	No_Disease	NA	11-20cm
2005-02-25	CRED	MHI	Maui	MAI-01	20.7623	-155.98	Belt_transect	NA	1	0	0	50	2	100	Porites	Porites_lobata	0	0	11-20cm	No_Disease	NA	11-20cm
2005-02-25	CRED	MHI	Maui	MAI-01	20.7623	-155.98	Belt_transect	NA	1	0	0	50	2	100	Porites	Porites_lobata	0	0	11-20cm	No_Disease	NA	11-20cm
2005-02-25	CRED	MHI	Maui	MAI-01	20.7623	-155.98	Belt_transect	NA	1	0	0	50	2	100	Porites	Porites_lobata	0	0	11-20cm	No_Disease	NA	11-20cm
2005-02-25	CRED	MHI	Maui	MAI-01	20.7623	-155.98	Belt_transect	NA	1	0	0	50	2	100	Porites	Porites_lobata	0	0	11-20cm	No_Disease	NA	11-20cm
2005-02-25	CRED	MHI	Maui	MAI-01	20.7623	-155.98	Belt_transect	NA	1	0	0	50	2	100	Porites	Porites_lobata	0	0	11-20cm	No_Disease	NA	11-20cm
2005-02-25	CRED	MHI	Maui	MAI-01	20.7623	-155.98	Belt_transect	NA	1	0	0	50	2	100	Porites	Porites_lobata	0	0	11-20cm	No_Disease	NA	11-20cm
2005-02-25	CRED	MHI	Maui	MAI-01	20.7623	-155.98	Belt_transect	NA	1	0	0	50	2	100	Porites	Porites_lobata	0	0	11-20cm	No_Disease	NA	11-20cm
2005-02-25	CRED	MHI	Maui	MAI-01	20.7623	-155.98	Belt_transect	NA	1	0	0	50	2	100	Porites	Porites_lobata	0	0	11-20cm	No_Disease	NA	11-20cm
2005-02-25	CRED	MHI	Maui	MAI-01	20.7623	-155.98	Belt_transect	NA	1	0	0	50	2	100	Porites	Porites_lobata	0	0	11-20cm	No_Disease	NA	11-20cm
2005-02-25	CRED	MHI	Maui	MAI-01	20.7623	-155.98	Belt_transect	NA	1	0	0	50	2	100	Porites	Porites_lobata	0	0	11-20cm	No_Disease	NA	11-20cm
2005-02-25	CRED	MHI	Maui	MAI-01	20.7623	-155.98	Belt_transect	NA	1	0	0	50	2	100	Porites	Porites_lobata	0	0	11-20cm	No_Disease	NA	11-20cm
2005-02-25	CRED	MHI	Maui	MAI-01	20.7623	-155.98	Belt_transect	NA	1	0	0	50	2	100	Porites	Porites_lobata	0	0	21-40cm	No_Disease	NA	21-40cm
2005-02-25	CRED	MHI	Maui	MAI-01	20.7623	-155.98	Belt_transect	NA	1	0	0	50	2	100	Porites	Porites_lobata	0	0	21-40cm	No_Disease	NA	21-40cm
2005-02-25	CRED	MHI	Maui	MAI-01	20.7623	-155.98	Belt_transect	NA	1	0	0	50	2	100	Porites	Porites_lobata	0	0	21-40cm	No_Disease	NA	21-40cm
2005-02-25	CRED	MHI	Maui	MAI-01	20.7623	-155.98	Belt_transect	NA	1	0	0	50	2	100	Porites	Porites_lobata	0	0	21-40cm	No_Disease	NA	21-40cm
2005-02-25	CRED	MHI	Maui	MAI-01	20.7623	-155.98	Belt_transect	NA	1	0	0	50	2	100	Porites	Porites_lobata	0	0	21-40cm	No_Disease	NA	21-40cm
2005-02-25	CRED	MHI	Maui	MAI-01	20.7623	-155.98	Belt_transect	NA	1	0	0	50	2	100	Porites	Porites_lobata	0	0	21-40cm	No_Disease	NA	21-40cm
2005-02-25	CRED	MHI	Maui	MAI-01	20.7623	-155.98	Belt_transect	NA	1	0	0	50	2	100	Porites	Porites_lobata	0	0	21-40cm	No_Disease	NA	21-40cm
2005-02-25	CRED	MHI	Maui	MAI-01	20.7623	-155.98	Belt_transect	NA	1	0	0	50	2	100	Porites	Porites_lobata	0	0	21-40cm	No_Disease	NA	21-40cm
2005-02-25	CRED	MHI	Maui	MAI-01	20.7623	-155.98	Belt_transect	NA	1	0	0	50	2	100	Porites	Porites_lobata	0	0	21-40cm	No_Disease	NA	21-40cm
2005-02-25	CRED	MHI	Maui	MAI-01	20.7623	-155.98	Belt_transect	NA	1	0	0	50	2	100	Porites	Porites_lobata	0	0	21-40cm	No_Disease	NA	21-40cm
2005-02-25	CRED	MHI	Maui	MAI-01	20.7623	-155.98	Belt_transect	NA	1	0	0	50	2	100	Porites	Porites_lobata	0	0	21-40cm	No_Disease	NA	21-40cm
2005-02-25	CRED	MHI	Maui	MAI-01	20.7623	-155.98	Belt_transect	NA	1	0	0	50	2	100	Porites	Porites_lobata	0	0	21-40cm	No_Disease	NA	21-40cm
2005-02-25	CRED	MHI	Maui	MAI-01	20.7623	-155.98	Belt_transect	NA	1	0	0	50	2	100	Porites	Porites_lobata	0	0	21-40cm	No_Disease	NA	21-40cm
2005-02-25	CRED	MHI	Maui	MAI-01	20.7623	-155.98	Belt_transect	NA	1	0	0	50	2	100	Porites	Porites_lobata	0	0	21-40cm	No_Disease	NA	21-40cm
2005-02-25	CRED	MHI	Maui	MAI-01	20.7623	-155.98	Belt_transect	NA	1	0	0	50	2	100	Porites	Porites_lobata	0	0	21-40cm	No_Disease	NA	21-40cm
2005-02-25	CRED	MHI	Maui	MAI-01	20.7623	-155.98	Belt_transect	NA	1	0	0	50	2	100	Porites	Porites_lobata	0	0	21-40cm	No_Disease	NA	21-40cm
2005-02-25	CRED	MHI	Maui	MAI-01	20.7623	-155.98	Belt_transect	NA	1	0	0	50	2	100	Porites	Porites_lobata	0	0	21-40cm	No_Disease	NA	21-40cm
2005-02-25	CRED	MHI	Maui	MAI-01	20.7623	-155.98	Belt_transect	NA	1	0	0	50	2	100	Porites	Porites_lobata	0	0	21-40cm	No_Disease	NA	21-40cm
2005-02-25	CRED	MHI	Maui	MAI-01	20.7623	-155.98	Belt_transect	NA	1	0	0	50	2	100	Porites	Porites_lobata	0	0	21-40cm	No_Disease	NA	21-40cm
2005-02-25	CRED	MHI	Maui	MAI-01	20.7623	-155.98	Belt_transect	NA	1	0	0	50	2	100	Porites	Porites_lobata	0	0	21-40cm	No_Disease	NA	21-40cm
2005-02-25	CRED	MHI	Maui	MAI-01	20.7623	-155.98	Belt_transect	NA	1	0	0	50	2	100	Porites	Porites_lobata	0	0	21-40cm	No_Disease	NA	21-40cm
2005-02-25	CRED	MHI	Maui	MAI-01	20.7623	-155.98	Belt_transect	NA	1	0	0	50	2	100	Porites	Porites_lobata	0	0	21-40cm	No_Disease	NA	21-40cm
2005-02-25	CRED	MHI	Maui	MAI-01	20.7623	-155.98	Belt_transect	NA	1	0	0	50	2	100	Porites	Porites_lobata	0	0	21-40cm	No_Disease	NA	21-40cm
2005-02-25	CRED	MHI	Maui	MAI-01	20.7623	-155.98	Belt_transect	NA	1	0	0	50	2	100	Porites	Porites_lobata	0	0	21-40cm	No_Disease	NA	21-40cm
2005-02-25	CRED	MHI	Maui	MAI-01	20.7623	-155.98	Belt_transect	NA	1	0	0	50	2	100	Porites	Porites_lobata	0	0	21-40cm	No_Disease	NA	21-40cm
2005-02-25	CRED	MHI	Maui	MAI-01	20.7623	-155.98	Belt_transect	NA	1	0	0	50	2	100	Porites	Porites_lobata	0	0	21-40cm	No_Disease	NA	21-40cm
2005-02-25	CRED	MHI	Maui	MAI-01	20.7623	-155.98	Belt_transect	NA	1	0	0	50	2	100	Porites	Porites_lobata	0	0	21-40cm	No_Disease	NA	21-40cm
2005-02-25	CRED	MHI	Maui	MAI-01	20.7623	-155.98	Belt_transect	NA	1	0	0	50	2	100	Porites	Porites_lobata	0	0	21-40cm	No_Disease	NA	21-40cm
2005-02-25	CRED	MHI	Maui	MAI-01	20.7623	-155.98	Belt_transect	NA	1	0	0	50	2	100	Porites	Porites_lobata	0	0	21-40cm	No_Disease	NA	21-40cm
2005-02-25	CRED	MHI	Maui	MAI-01	20.7623	-155.98	Belt_transect	NA	1	0	0	50	2	100	Porites	Porites_lobata	0	0	21-40cm	No_Disease	NA	21-40cm
2005-02-25	CRED	MHI	Maui	MAI-01	20.7623	-155.98	Belt_transect	NA	1	0	0	50	2	100	Porites	Porites_lobata	0	0	21-40cm	No_Disease	NA	21-40cm
2005-02-25	CRED	MHI	Maui	MAI-01	20.7623	-155.98	Belt_transect	NA	1	0	0	50	2	100	Porites	Porites_lobata	0	0	21-40cm	No_Disease	NA	21-40cm
2005-02-25	CRED	MHI	Maui	MAI-01	20.7623	-155.98	Belt_transect	NA	1	0	0	50	2	100	Porites	Porites_lobata	0	0	21-40cm	No_Disease	NA	21-40cm
2005-02-25	CRED	MHI	Maui	MAI-01	20.7623	-155.98	Belt_transect	NA	1	0	0	50	2	100	Porites	Porites_lobata	0	0	21-40cm	No_Disease	NA	21-40cm
2005-02-25	CRED	MHI	Maui	MAI-01	20.7623	-155.98	Belt_transect	NA	1	0	0	50	2	100	Porites	Porites_lobata	0	0	21-40cm	No_Disease	NA	21-40cm
2005-02-25	CRED	MHI	Maui	MAI-01	20.7623	-155.98	Belt_transect	NA	1	0	0	50	2	100	Porites	Porites_lobata	0	0	41-80cm	No_Disease	NA	41-80cm
2005-02-25	CRED	MHI	Maui	MAI-01	20.7623	-155.98	Belt_transect	NA	1	0	0	50	2	100	Porites	Porites_lobata	0	0	41-80cm	No_Disease	NA	41-80cm
2005-02-25	CRED	MHI	Maui	MAI-01	20.7623	-155.98	Belt_transect	NA	1	0	0	50	2	100	Porites	Porites_lobata	0	0	41-80cm	No_Disease	NA	41-80cm
2005-02-25	CRED	MHI	Maui	MAI-01	20.7623	-155.98	Belt_transect	NA	1	0	0	50	2	100	Porites	Porites_lobata	0	0	6-10cm	No_Disease	NA	6-10cm
2005-02-25	CRED	MHI	Maui	MAI-01	20.7623	-155.98	Belt_transect	NA	1	0	0	50	2	100	Porites	Porites_lobata	0	0	6-10cm	No_Disease	NA	6-10cm
2005-02-25	CRED	MHI	Maui	MAI-01	20.7623	-155.98	Belt_transect	NA	1	0	0	50	2	100	Porites	Porites_lobata	0	0	6-10cm	No_Disease	NA	6-10cm
2005-02-25	CRED	MHI	Maui	MAI-01	20.7623	-155.98	Belt_transect	NA	1	0	0	50	2	100	Porites	Porites_lobata	0	0	6-10cm	No_Disease	NA	6-10cm
2005-02-25	CRED	MHI	Maui	MAI-01	20.7623	-155.98	Belt_transect	NA	1	0	0	50	2	100	Porites	Porites_lobata	0	0	6-10cm	No_Disease	NA	6-10cm
2005-02-25	CRED	MHI	Maui	MAI-01	20.7623	-155.98	Belt_transect	NA	1	0	0	50	2	100	Porites	Porites_lobata	0	0	6-10cm	No_Disease	NA	6-10cm
2005-02-25	CRED	MHI	Maui	MAI-01	20.7623	-155.98	Belt_transect	NA	1	0	0	50	2	100	Porites	Porites_lobata	0	0	6-10cm	No_Disease	NA	6-10cm
2005-02-25	CRED	MHI	Maui	MAI-01	20.7623	-155.98	Belt_transect	NA	1	0	0	50	2	100	Porites	Porites_lobata	0	0	6-10cm	No_Disease	NA	6-10cm
2005-02-25	CRED	MHI	Maui	MAI-01	20.7623	-155.98	Belt_transect	NA	1	0	0	50	2	100	Porites	Porites_lobata	0	0	6-10cm	No_Disease	NA	6-10cm
2005-02-25	CRED	MHI	Maui	MAI-01	20.7623	-155.98	Belt_transect	NA	1	0	0	50	2	100	Porites	Porites_lobata	0	0	6-10cm	No_Disease	NA	6-10cm
2005-02-25	CRED	MHI	Maui	MAI-01	20.7623	-155.98	Belt_transect	NA	1	0	0	50	2	100	Porites	Porites_lobata	0	0	6-10cm	No_Disease	NA	6-10cm
2005-02-25	CRED	MHI	Maui	MAI-01	20.7623	-155.98	Belt_transect	NA	1	0	0	50	2	100	Porites	Porites_lobata	0	0	6-10cm	No_Disease	NA	6-10cm
2005-02-25	CRED	MHI	Maui	MAI-01	20.7623	-155.98	Belt_transect	NA	1	0	0	50	2	100	Porites	Porites_lobata	0	0	6-10cm	No_Disease	NA	6-10cm
2005-02-25	CRED	MHI	Maui	MAI-01	20.7623	-155.98	Belt_transect	NA	1	0	0	50	2	100	Porites	Porites_lobata	0	0	6-10cm	No_Disease	NA	6-10cm
2005-02-25	CRED	MHI	Maui	MAI-01	20.7623	-155.98	Belt_transect	NA	1	0	0	50	2	100	Porites	Porites_lobata	0	0	6-10cm	No_Disease	NA	6-10cm
2005-02-25	CRED	MHI	Maui	MAI-01	20.7623	-155.98	Belt_transect	NA	1	0	0	50	2	100	Porites	Porites_lobata	0	0	>160cm	No_Disease	NA	161-200cm
2005-02-25	CRED	MHI	Maui	MAI-01	20.7623	-155.98	Belt_transect	NA	1	0	0	50	2	100	Pocillopora	Pocillopora_meandrina	0	0	0-5cm	No_Disease	NA	0-5cm
2005-02-25	CRED	MHI	Maui	MAI-01	20.7623	-155.98	Belt_transect	NA	1	0	0	50	2	100	Pocillopora	Pocillopora_meandrina	0	0	11-20cm	No_Disease	NA	11-20cm
2005-02-25	CRED	MHI	Maui	MAI-01	20.7623	-155.98	Belt_transect	NA	1	0	0	50	2	100	Pocillopora	Pocillopora_meandrina	0	0	11-20cm	No_Disease	NA	11-20cm
2005-02-25	CRED	MHI	Maui	MAI-01	20.7623	-155.98	Belt_transect	NA	1	0	0	50	2	100	Pocillopora	Pocillopora_meandrina	0	0	11-20cm	No_Disease	NA	11-20cm
2005-02-25	CRED	MHI	Maui	MAI-01	20.7623	-155.98	Belt_transect	NA	1	0	0	50	2	100	Pocillopora	Pocillopora_meandrina	0	0	11-20cm	No_Disease	NA	11-20cm
2005-02-25	CRED	MHI	Maui	MAI-01	20.7623	-155.98	Belt_transect	NA	1	0	0	50	2	100	Pocillopora	Pocillopora_meandrina	0	0	11-20cm	No_Disease	NA	11-20cm
2005-02-25	CRED	MHI	Maui	MAI-01	20.7623	-155.98	Belt_transect	NA	1	0	0	50	2	100	Pocillopora	Pocillopora_meandrina	0	0	11-20cm	No_Disease	NA	11-20cm
2005-02-25	CRED	MHI	Maui	MAI-01	20.7623	-155.98	Belt_transect	NA	1	0	0	50	2	100	Pocillopora	Pocillopora_meandrina	0	0	11-20cm	No_Disease	NA	11-20cm
2005-02-25	CRED	MHI	Maui	MAI-01	20.7623	-155.98	Belt_transect	NA	1	0	0	50	2	100	Pocillopora	Pocillopora_meandrina	0	0	11-20cm	No_Disease	NA	11-20cm
2005-02-25	CRED	MHI	Maui	MAI-01	20.7623	-155.98	Belt_transect	NA	1	0	0	50	2	100	Pocillopora	Pocillopora_meandrina	0	0	11-20cm	No_Disease	NA	11-20cm
2005-02-25	CRED	MHI	Maui	MAI-01	20.7623	-155.98	Belt_transect	NA	1	0	0	50	2	100	Pocillopora	Pocillopora_meandrina	0	0	21-40cm	No_Disease	NA	21-40cm
2005-02-25	CRED	MHI	Maui	MAI-01	20.7623	-155.98	Belt_transect	NA	1	0	0	50	2	100	Pocillopora	Pocillopora_meandrina	0	0	21-40cm	No_Disease	NA	21-40cm
2005-02-25	CRED	MHI	Maui	MAI-01	20.7623	-155.98	Belt_transect	NA	1	0	0	50	2	100	Pocillopora	Pocillopora_meandrina	0	0	21-40cm	No_Disease	NA	21-40cm
2005-02-25	CRED	MHI	Maui	MAI-01	20.7623	-155.98	Belt_transect	NA	1	0	0	50	2	100	Pocillopora	Pocillopora_meandrina	0	0	21-40cm	No_Disease	NA	21-40cm
2005-02-25	CRED	MHI	Maui	MAI-01	20.7623	-155.98	Belt_transect	NA	1	0	0	50	2	100	Pocillopora	Pocillopora_meandrina	0	0	6-10cm	No_Disease	NA	6-10cm
2005-02-25	CRED	MHI	Maui	MAI-01	20.7623	-155.98	Belt_transect	NA	1	0	0	50	2	100	Pocillopora	Pocillopora_meandrina	0	0	6-10cm	No_Disease	NA	6-10cm
2005-02-25	CRED	MHI	Maui	MAI-01	20.7623	-155.98	Belt_transect	NA	1	0	0	50	2	100	Pocillopora	Pocillopora_meandrina	0	0	6-10cm	No_Disease	NA	6-10cm
2005-02-25	CRED	MHI	Maui	MAI-01	20.7623	-155.98	Belt_transect	NA	1	0	0	50	2	100	Pocillopora	Pocillopora_meandrina	0	0	6-10cm	No_Disease	NA	6-10cm
2005-02-25	CRED	MHI	Maui	MAI-01	20.7623	-155.98	Belt_transect	NA	1	0	0	50	2	100	Pocillopora	Pocillopora_meandrina	0	0	6-10cm	No_Disease	NA	6-10cm
2005-02-25	CRED	MHI	Maui	MAI-01	20.7623	-155.98	Belt_transect	NA	1	0	0	50	2	100	Pocillopora	Pocillopora_meandrina	0	0	6-10cm	No_Disease	NA	6-10cm
2005-02-25	CRED	MHI	Maui	MAI-01	20.7623	-155.98	Belt_transect	NA	1	0	0	50	2	100	Pocillopora	Pocillopora_meandrina	0	0	6-10cm	No_Disease	NA	6-10cm
2005-02-25	CRED	MHI	Maui	MAI-01	20.7623	-155.98	Belt_transect	NA	1	0	0	50	2	100	Pavona	Pavona_varians	0	0	0-5cm	No_Disease	NA	0-5cm
2005-02-25	CRED	MHI	Maui	MAI-01	20.7623	-155.98	Belt_transect	NA	1	0	0	50	2	100	Pavona	Pavona_varians	0	0	0-5cm	No_Disease	NA	0-5cm
2005-02-25	CRED	MHI	Maui	MAI-01	20.7623	-155.98	Belt_transect	NA	1	0	0	50	2	100	Pavona	Pavona_varians	0	0	11-20cm	No_Disease	NA	11-20cm
2005-02-25	CRED	MHI	Maui	MAI-01	20.7623	-155.98	Belt_transect	NA	1	0	0	50	2	100	Pavona	Pavona_varians	0	0	11-20cm	No_Disease	NA	11-20cm
2005-02-25	CRED	MHI	Maui	MAI-01	20.7623	-155.98	Belt_transect	NA	1	0	0	50	2	100	Pavona	Pavona_varians	0	0	11-20cm	No_Disease	NA	11-20cm
2005-02-25	CRED	MHI	Maui	MAI-01	20.7623	-155.98	Belt_transect	NA	1	0	0	50	2	100	Pavona	Pavona_varians	0	0	11-20cm	No_Disease	NA	11-20cm
2005-02-25	CRED	MHI	Maui	MAI-01	20.7623	-155.98	Belt_transect	NA	1	0	0	50	2	100	Pavona	Pavona_varians	0	0	11-20cm	No_Disease	NA	11-20cm
2005-02-25	CRED	MHI	Maui	MAI-01	20.7623	-155.98	Belt_transect	NA	1	0	0	50	2	100	Pavona	Pavona_varians	0	0	11-20cm	No_Disease	NA	11-20cm
2005-02-25	CRED	MHI	Maui	MAI-01	20.7623	-155.98	Belt_transect	NA	1	0	0	50	2	100	Pavona	Pavona_varians	0	0	11-20cm	No_Disease	NA	11-20cm
2005-02-25	CRED	MHI	Maui	MAI-01	20.7623	-155.98	Belt_transect	NA	1	0	0	50	2	100	Pavona	Pavona_varians	0	0	11-20cm	No_Disease	NA	11-20cm
2005-02-25	CRED	MHI	Maui	MAI-01	20.7623	-155.98	Belt_transect	NA	1	0	0	50	2	100	Pavona	Pavona_varians	0	0	11-20cm	No_Disease	NA	11-20cm
2005-02-25	CRED	MHI	Maui	MAI-01	20.7623	-155.98	Belt_transect	NA	1	0	0	50	2	100	Pavona	Pavona_varians	0	0	11-20cm	No_Disease	NA	11-20cm
2005-02-25	CRED	MHI	Maui	MAI-01	20.7623	-155.98	Belt_transect	NA	1	0	0	50	2	100	Pavona	Pavona_varians	0	0	11-20cm	No_Disease	NA	11-20cm
2005-02-25	CRED	MHI	Maui	MAI-01	20.7623	-155.98	Belt_transect	NA	1	0	0	50	2	100	Pavona	Pavona_varians	0	0	11-20cm	No_Disease	NA	11-20cm
2005-02-25	CRED	MHI	Maui	MAI-01	20.7623	-155.98	Belt_transect	NA	1	0	0	50	2	100	Pavona	Pavona_varians	0	0	11-20cm	No_Disease	NA	11-20cm
2005-02-25	CRED	MHI	Maui	MAI-01	20.7623	-155.98	Belt_transect	NA	1	0	0	50	2	100	Pavona	Pavona_varians	0	0	11-20cm	No_Disease	NA	11-20cm
2005-02-25	CRED	MHI	Maui	MAI-01	20.7623	-155.98	Belt_transect	NA	1	0	0	50	2	100	Pavona	Pavona_varians	0	0	11-20cm	No_Disease	NA	11-20cm
2005-02-25	CRED	MHI	Maui	MAI-01	20.7623	-155.98	Belt_transect	NA	1	0	0	50	2	100	Pavona	Pavona_varians	0	0	11-20cm	No_Disease	NA	11-20cm
2005-02-25	CRED	MHI	Maui	MAI-01	20.7623	-155.98	Belt_transect	NA	1	0	0	50	2	100	Pavona	Pavona_varians	0	0	11-20cm	No_Disease	NA	11-20cm
2005-02-25	CRED	MHI	Maui	MAI-01	20.7623	-155.98	Belt_transect	NA	1	0	0	50	2	100	Pavona	Pavona_varians	0	0	11-20cm	No_Disease	NA	11-20cm
2005-02-25	CRED	MHI	Maui	MAI-01	20.7623	-155.98	Belt_transect	NA	1	0	0	50	2	100	Pavona	Pavona_varians	0	0	11-20cm	No_Disease	NA	11-20cm
2005-02-25	CRED	MHI	Maui	MAI-01	20.7623	-155.98	Belt_transect	NA	1	0	0	50	2	100	Pavona	Pavona_varians	0	0	11-20cm	No_Disease	NA	11-20cm
2005-02-25	CRED	MHI	Maui	MAI-01	20.7623	-155.98	Belt_transect	NA	1	0	0	50	2	100	Pavona	Pavona_varians	0	0	11-20cm	No_Disease	NA	11-20cm
2005-02-25	CRED	MHI	Maui	MAI-01	20.7623	-155.98	Belt_transect	NA	1	0	0	50	2	100	Pavona	Pavona_varians	0	0	11-20cm	No_Disease	NA	11-20cm
2005-02-25	CRED	MHI	Maui	MAI-01	20.7623	-155.98	Belt_transect	NA	1	0	0	50	2	100	Pavona	Pavona_varians	0	0	11-20cm	No_Disease	NA	11-20cm
2005-02-25	CRED	MHI	Maui	MAI-01	20.7623	-155.98	Belt_transect	NA	1	0	0	50	2	100	Pavona	Pavona_varians	0	0	11-20cm	No_Disease	NA	11-20cm
2005-02-25	CRED	MHI	Maui	MAI-01	20.7623	-155.98	Belt_transect	NA	1	0	0	50	2	100	Pavona	Pavona_varians	0	0	11-20cm	No_Disease	NA	11-20cm
2005-02-25	CRED	MHI	Maui	MAI-01	20.7623	-155.98	Belt_transect	NA	1	0	0	50	2	100	Pavona	Pavona_varians	0	0	11-20cm	No_Disease	NA	11-20cm
2005-02-25	CRED	MHI	Maui	MAI-01	20.7623	-155.98	Belt_transect	NA	1	0	0	50	2	100	Pavona	Pavona_varians	0	0	21-40cm	No_Disease	NA	21-40cm
2005-02-25	CRED	MHI	Maui	MAI-01	20.7623	-155.98	Belt_transect	NA	1	0	0	50	2	100	Pavona	Pavona_varians	0	0	21-40cm	No_Disease	NA	21-40cm
2005-02-25	CRED	MHI	Maui	MAI-01	20.7623	-155.98	Belt_transect	NA	1	0	0	50	2	100	Pavona	Pavona_varians	0	0	21-40cm	No_Disease	NA	21-40cm
2005-02-25	CRED	MHI	Maui	MAI-01	20.7623	-155.98	Belt_transect	NA	1	0	0	50	2	100	Pavona	Pavona_varians	0	0	21-40cm	No_Disease	NA	21-40cm
2005-02-25	CRED	MHI	Maui	MAI-01	20.7623	-155.98	Belt_transect	NA	1	0	0	50	2	100	Pavona	Pavona_varians	0	0	21-40cm	No_Disease	NA	21-40cm
2005-02-25	CRED	MHI	Maui	MAI-01	20.7623	-155.98	Belt_transect	NA	1	0	0	50	2	100	Pavona	Pavona_varians	0	0	21-40cm	No_Disease	NA	21-40cm
2005-02-25	CRED	MHI	Maui	MAI-01	20.7623	-155.98	Belt_transect	NA	1	0	0	50	2	100	Pavona	Pavona_varians	0	0	21-40cm	No_Disease	NA	21-40cm
2005-02-25	CRED	MHI	Maui	MAI-01	20.7623	-155.98	Belt_transect	NA	1	0	0	50	2	100	Pavona	Pavona_varians	0	0	21-40cm	No_Disease	NA	21-40cm
2005-02-25	CRED	MHI	Maui	MAI-01	20.7623	-155.98	Belt_transect	NA	1	0	0	50	2	100	Pavona	Pavona_varians	0	0	21-40cm	No_Disease	NA	21-40cm
2005-02-25	CRED	MHI	Maui	MAI-01	20.7623	-155.98	Belt_transect	NA	1	0	0	50	2	100	Pavona	Pavona_varians	0	0	21-40cm	No_Disease	NA	21-40cm
2005-02-25	CRED	MHI	Maui	MAI-01	20.7623	-155.98	Belt_transect	NA	1	0	0	50	2	100	Pavona	Pavona_varians	0	0	21-40cm	No_Disease	NA	21-40cm
2005-02-25	CRED	MHI	Maui	MAI-01	20.7623	-155.98	Belt_transect	NA	1	0	0	50	2	100	Pavona	Pavona_varians	0	0	41-80cm	No_Disease	NA	41-80cm
2005-02-25	CRED	MHI	Maui	MAI-01	20.7623	-155.98	Belt_transect	NA	1	0	0	50	2	100	Pavona	Pavona_varians	0	0	41-80cm	No_Disease	NA	41-80cm
2005-02-25	CRED	MHI	Maui	MAI-01	20.7623	-155.98	Belt_transect	NA	1	0	0	50	2	100	Pavona	Pavona_varians	0	0	41-80cm	No_Disease	NA	41-80cm
2005-02-25	CRED	MHI	Maui	MAI-01	20.7623	-155.98	Belt_transect	NA	1	0	0	50	2	100	Pavona	Pavona_varians	0	0	41-80cm	No_Disease	NA	41-80cm
2005-02-25	CRED	MHI	Maui	MAI-01	20.7623	-155.98	Belt_transect	NA	1	0	0	50	2	100	Pavona	Pavona_varians	0	0	6-10cm	No_Disease	NA	6-10cm
2005-02-25	CRED	MHI	Maui	MAI-01	20.7623	-155.98	Belt_transect	NA	1	0	0	50	2	100	Pavona	Pavona_varians	0	0	6-10cm	No_Disease	NA	6-10cm
2005-02-25	CRED	MHI	Maui	MAI-01	20.7623	-155.98	Belt_transect	NA	1	0	0	50	2	100	Pavona	Pavona_varians	0	0	6-10cm	No_Disease	NA	6-10cm
2005-02-25	CRED	MHI	Maui	MAI-01	20.7623	-155.98	Belt_transect	NA	1	0	0	50	2	100	Pavona	Pavona_varians	0	0	6-10cm	No_Disease	NA	6-10cm
2005-02-25	CRED	MHI	Maui	MAI-01	20.7623	-155.98	Belt_transect	NA	1	0	0	50	2	100	Pavona	Pavona_varians	0	0	6-10cm	No_Disease	NA	6-10cm
2005-02-25	CRED	MHI	Maui	MAI-01	20.7623	-155.98	Belt_transect	NA	1	0	0	50	2	100	Pavona	Pavona_varians	0	0	6-10cm	No_Disease	NA	6-10cm
2005-02-25	CRED	MHI	Maui	MAI-01	20.7623	-155.98	Belt_transect	NA	1	0	0	50	2	100	Pavona	Pavona_varians	0	0	6-10cm	No_Disease	NA	6-10cm
2005-02-25	CRED	MHI	Maui	MAI-01	20.7623	-155.98	Belt_transect	NA	1	0	0	50	2	100	Pavona	Pavona_varians	0	0	6-10cm	No_Disease	NA	6-10cm
2005-02-25	CRED	MHI	Maui	MAI-01	20.7623	-155.98	Belt_transect	NA	1	0	0	50	2	100	Pavona	Pavona_varians	0	0	6-10cm	No_Disease	NA	6-10cm
2005-02-25	CRED	MHI	Maui	MAI-01	20.7623	-155.98	Belt_transect	NA	1	0	0	50	2	100	Pavona	Pavona_varians	0	0	6-10cm	No_Disease	NA	6-10cm
2005-02-25	CRED	MHI	Maui	MAI-01	20.7623	-155.98	Belt_transect	NA	1	0	0	50	2	100	Pavona	Pavona_varians	0	0	6-10cm	No_Disease	NA	6-10cm
2005-02-25	CRED	MHI	Maui	MAI-01	20.7623	-155.98	Belt_transect	NA	1	0	0	50	2	100	Pavona	Pavona_varians	0	0	6-10cm	No_Disease	NA	6-10cm
2005-02-25	CRED	MHI	Maui	MAI-01	20.7623	-155.98	Belt_transect	NA	1	0	0	50	2	100	Pavona	Pavona_varians	0	0	6-10cm	No_Disease	NA	6-10cm
2005-02-25	CRED	MHI	Maui	MAI-01	20.7623	-155.98	Belt_transect	NA	1	0	0	50	2	100	Pavona	Pavona_varians	0	0	6-10cm	No_Disease	NA	6-10cm
2005-02-25	CRED	MHI	Maui	MAI-01	20.7623	-155.98	Belt_transect	NA	1	0	0	50	2	100	Pavona	Pavona_varians	0	0	6-10cm	No_Disease	NA	6-10cm
2005-02-25	CRED	MHI	Maui	MAI-01	20.7623	-155.98	Belt_transect	NA	1	0	0	50	2	100	Pavona	Pavona_varians	0	0	6-10cm	No_Disease	NA	6-10cm
2005-02-25	CRED	MHI	Maui	MAI-02	20.8631	-156.151	Belt_transect	NA	1	0	0	50	2	100	Cyphastrea	Cyphastrea_ocellina	0	0	6-10cm	No_Disease	NA	6-10cm
2005-02-25	CRED	MHI	Maui	MAI-02	20.8631	-156.151	Belt_transect	NA	1	0	0	50	2	100	Cyphastrea	Cyphastrea_ocellina	0	0	6-10cm	No_Disease	NA	6-10cm
2005-02-25	CRED	MHI	Maui	MAI-02	20.8631	-156.151	Belt_transect	NA	1	0	0	50	2	100	Montipora	Montipora_capitata	0	0	0-5cm	No_Disease	NA	0-5cm
2005-02-25	CRED	MHI	Maui	MAI-02	20.8631	-156.151	Belt_transect	NA	1	0	0	50	2	100	Montipora	Montipora_capitata	0	0	0-5cm	No_Disease	NA	0-5cm
2005-02-25	CRED	MHI	Maui	MAI-02	20.8631	-156.151	Belt_transect	NA	1	0	0	50	2	100	Montipora	Montipora_capitata	0	0	0-5cm	No_Disease	NA	0-5cm
2005-02-25	CRED	MHI	Maui	MAI-02	20.8631	-156.151	Belt_transect	NA	1	0	0	50	2	100	Montipora	Montipora_capitata	0	0	0-5cm	No_Disease	NA	0-5cm
2005-02-25	CRED	MHI	Maui	MAI-02	20.8631	-156.151	Belt_transect	NA	1	0	0	50	2	100	Montipora	Montipora_capitata	0	0	0-5cm	No_Disease	NA	0-5cm
2005-02-25	CRED	MHI	Maui	MAI-02	20.8631	-156.151	Belt_transect	NA	1	0	0	50	2	100	Montipora	Montipora_capitata	0	0	0-5cm	No_Disease	NA	0-5cm
2005-02-25	CRED	MHI	Maui	MAI-02	20.8631	-156.151	Belt_transect	NA	1	0	0	50	2	100	Montipora	Montipora_capitata	0	0	0-5cm	No_Disease	NA	0-5cm
2005-02-25	CRED	MHI	Maui	MAI-02	20.8631	-156.151	Belt_transect	NA	1	0	0	50	2	100	Montipora	Montipora_capitata	0	0	0-5cm	No_Disease	NA	0-5cm
2005-02-25	CRED	MHI	Maui	MAI-02	20.8631	-156.151	Belt_transect	NA	1	0	0	50	2	100	Montipora	Montipora_capitata	0	0	0-5cm	No_Disease	NA	0-5cm
2005-02-25	CRED	MHI	Maui	MAI-02	20.8631	-156.151	Belt_transect	NA	1	0	0	50	2	100	Montipora	Montipora_capitata	0	0	11-20cm	No_Disease	NA	11-20cm
2005-02-25	CRED	MHI	Maui	MAI-02	20.8631	-156.151	Belt_transect	NA	1	0	0	50	2	100	Montipora	Montipora_capitata	0	0	11-20cm	No_Disease	NA	11-20cm
2005-02-25	CRED	MHI	Maui	MAI-02	20.8631	-156.151	Belt_transect	NA	1	0	0	50	2	100	Montipora	Montipora_capitata	0	0	11-20cm	No_Disease	NA	11-20cm
2005-02-25	CRED	MHI	Maui	MAI-02	20.8631	-156.151	Belt_transect	NA	1	0	0	50	2	100	Montipora	Montipora_capitata	0	0	21-40cm	No_Disease	NA	21-40cm
2005-02-25	CRED	MHI	Maui	MAI-02	20.8631	-156.151	Belt_transect	NA	1	0	0	50	2	100	Montipora	Montipora_capitata	0	0	21-40cm	No_Disease	NA	21-40cm
2005-02-25	CRED	MHI	Maui	MAI-02	20.8631	-156.151	Belt_transect	NA	1	0	0	50	2	100	Montipora	Montipora_capitata	0	0	21-40cm	No_Disease	NA	21-40cm
2005-02-25	CRED	MHI	Maui	MAI-02	20.8631	-156.151	Belt_transect	NA	1	0	0	50	2	100	Montipora	Montipora_capitata	0	0	6-10cm	No_Disease	NA	6-10cm
2005-02-25	CRED	MHI	Maui	MAI-02	20.8631	-156.151	Belt_transect	NA	1	0	0	50	2	100	Montipora	Montipora_capitata	0	0	6-10cm	No_Disease	NA	6-10cm
2005-02-25	CRED	MHI	Maui	MAI-02	20.8631	-156.151	Belt_transect	NA	1	0	0	50	2	100	Montipora	Montipora_capitata	0	0	6-10cm	No_Disease	NA	6-10cm
2005-02-25	CRED	MHI	Maui	MAI-02	20.8631	-156.151	Belt_transect	NA	1	0	0	50	2	100	Montipora	Montipora_capitata	0	0	6-10cm	No_Disease	NA	6-10cm
2005-02-25	CRED	MHI	Maui	MAI-02	20.8631	-156.151	Belt_transect	NA	1	0	0	50	2	100	Montipora	Montipora_capitata	0	0	6-10cm	No_Disease	NA	6-10cm
2005-02-25	CRED	MHI	Maui	MAI-02	20.8631	-156.151	Belt_transect	NA	1	0	0	50	2	100	Montipora	Montipora_capitata	0	0	6-10cm	No_Disease	NA	6-10cm
2005-02-25	CRED	MHI	Maui	MAI-02	20.8631	-156.151	Belt_transect	NA	1	0	0	50	2	100	Montipora	Montipora_capitata	0	0	6-10cm	No_Disease	NA	6-10cm
2005-02-25	CRED	MHI	Maui	MAI-02	20.8631	-156.151	Belt_transect	NA	1	0	0	50	2	100	Montipora	Montipora_capitata	0	0	6-10cm	No_Disease	NA	6-10cm
2005-02-25	CRED	MHI	Maui	MAI-02	20.8631	-156.151	Belt_transect	NA	1	0	0	50	2	100	Montipora	Montipora_capitata	0	0	6-10cm	No_Disease	NA	6-10cm
2005-02-25	CRED	MHI	Maui	MAI-02	20.8631	-156.151	Belt_transect	NA	1	0	0	50	2	100	Montipora	Montipora_flabellata	0	0	0-5cm	No_Disease	NA	0-5cm
2005-02-25	CRED	MHI	Maui	MAI-02	20.8631	-156.151	Belt_transect	NA	1	0	0	50	2	100	Montipora	Montipora_flabellata	0	0	0-5cm	No_Disease	NA	0-5cm
2005-02-25	CRED	MHI	Maui	MAI-02	20.8631	-156.151	Belt_transect	NA	1	0	0	50	2	100	Montipora	Montipora_flabellata	0	0	0-5cm	No_Disease	NA	0-5cm
2005-02-25	CRED	MHI	Maui	MAI-02	20.8631	-156.151	Belt_transect	NA	1	0	0	50	2	100	Montipora	Montipora_flabellata	0	0	0-5cm	No_Disease	NA	0-5cm
2005-02-25	CRED	MHI	Maui	MAI-02	20.8631	-156.151	Belt_transect	NA	1	0	0	50	2	100	Montipora	Montipora_flabellata	0	0	11-20cm	No_Disease	NA	11-20cm
2005-02-25	CRED	MHI	Maui	MAI-02	20.8631	-156.151	Belt_transect	NA	1	0	0	50	2	100	Montipora	Montipora_flabellata	0	0	6-10cm	No_Disease	NA	6-10cm
2005-02-25	CRED	MHI	Maui	MAI-02	20.8631	-156.151	Belt_transect	NA	1	0	0	50	2	100	Montipora	Montipora_patula	0	0	0-5cm	No_Disease	NA	0-5cm
2005-02-25	CRED	MHI	Maui	MAI-02	20.8631	-156.151	Belt_transect	NA	1	0	0	50	2	100	Montipora	Montipora_patula	0	0	0-5cm	No_Disease	NA	0-5cm
2005-02-25	CRED	MHI	Maui	MAI-02	20.8631	-156.151	Belt_transect	NA	1	0	0	50	2	100	Montipora	Montipora_patula	0	0	0-5cm	No_Disease	NA	0-5cm
2005-02-25	CRED	MHI	Maui	MAI-02	20.8631	-156.151	Belt_transect	NA	1	0	0	50	2	100	Montipora	Montipora_patula	0	0	0-5cm	No_Disease	NA	0-5cm
2005-02-25	CRED	MHI	Maui	MAI-02	20.8631	-156.151	Belt_transect	NA	1	0	0	50	2	100	Montipora	Montipora_patula	0	0	0-5cm	No_Disease	NA	0-5cm
2005-02-25	CRED	MHI	Maui	MAI-02	20.8631	-156.151	Belt_transect	NA	1	0	0	50	2	100	Montipora	Montipora_patula	0	0	11-20cm	No_Disease	NA	11-20cm
2005-02-25	CRED	MHI	Maui	MAI-02	20.8631	-156.151	Belt_transect	NA	1	0	0	50	2	100	Montipora	Montipora_patula	0	0	11-20cm	No_Disease	NA	11-20cm
2005-02-25	CRED	MHI	Maui	MAI-02	20.8631	-156.151	Belt_transect	NA	1	0	0	50	2	100	Montipora	Montipora_patula	0	0	11-20cm	No_Disease	NA	11-20cm
2005-02-25	CRED	MHI	Maui	MAI-02	20.8631	-156.151	Belt_transect	NA	1	0	0	50	2	100	Montipora	Montipora_patula	0	0	11-20cm	No_Disease	NA	11-20cm
2005-02-25	CRED	MHI	Maui	MAI-02	20.8631	-156.151	Belt_transect	NA	1	0	0	50	2	100	Montipora	Montipora_patula	0	0	11-20cm	No_Disease	NA	11-20cm
2005-02-25	CRED	MHI	Maui	MAI-02	20.8631	-156.151	Belt_transect	NA	1	0	0	50	2	100	Montipora	Montipora_patula	0	0	11-20cm	No_Disease	NA	11-20cm
2005-02-25	CRED	MHI	Maui	MAI-02	20.8631	-156.151	Belt_transect	NA	1	0	0	50	2	100	Montipora	Montipora_patula	0	0	11-20cm	No_Disease	NA	11-20cm
2005-02-25	CRED	MHI	Maui	MAI-02	20.8631	-156.151	Belt_transect	NA	1	0	0	50	2	100	Montipora	Montipora_patula	0	0	11-20cm	No_Disease	NA	11-20cm
2005-02-25	CRED	MHI	Maui	MAI-02	20.8631	-156.151	Belt_transect	NA	1	0	0	50	2	100	Montipora	Montipora_patula	0	0	11-20cm	No_Disease	NA	11-20cm
2005-02-25	CRED	MHI	Maui	MAI-02	20.8631	-156.151	Belt_transect	NA	1	0	0	50	2	100	Montipora	Montipora_patula	0	0	11-20cm	No_Disease	NA	11-20cm
2005-02-25	CRED	MHI	Maui	MAI-02	20.8631	-156.151	Belt_transect	NA	1	0	0	50	2	100	Montipora	Montipora_patula	0	0	11-20cm	No_Disease	NA	11-20cm
2005-02-25	CRED	MHI	Maui	MAI-02	20.8631	-156.151	Belt_transect	NA	1	0	0	50	2	100	Montipora	Montipora_patula	0	0	11-20cm	No_Disease	NA	11-20cm
2005-02-25	CRED	MHI	Maui	MAI-02	20.8631	-156.151	Belt_transect	NA	1	0	0	50	2	100	Montipora	Montipora_patula	0	0	11-20cm	No_Disease	NA	11-20cm
2005-02-25	CRED	MHI	Maui	MAI-02	20.8631	-156.151	Belt_transect	NA	1	0	0	50	2	100	Montipora	Montipora_patula	0	0	11-20cm	No_Disease	NA	11-20cm
2005-02-25	CRED	MHI	Maui	MAI-02	20.8631	-156.151	Belt_transect	NA	1	0	0	50	2	100	Montipora	Montipora_patula	0	0	11-20cm	No_Disease	NA	11-20cm
2005-02-25	CRED	MHI	Maui	MAI-02	20.8631	-156.151	Belt_transect	NA	1	0	0	50	2	100	Montipora	Montipora_patula	0	0	21-40cm	No_Disease	NA	21-40cm
2005-02-25	CRED	MHI	Maui	MAI-02	20.8631	-156.151	Belt_transect	NA	1	0	0	50	2	100	Montipora	Montipora_patula	0	0	21-40cm	No_Disease	NA	21-40cm
2005-02-25	CRED	MHI	Maui	MAI-02	20.8631	-156.151	Belt_transect	NA	1	0	0	50	2	100	Montipora	Montipora_patula	0	0	21-40cm	No_Disease	NA	21-40cm
2005-02-25	CRED	MHI	Maui	MAI-02	20.8631	-156.151	Belt_transect	NA	1	0	0	50	2	100	Montipora	Montipora_patula	0	0	6-10cm	No_Disease	NA	6-10cm
2005-02-25	CRED	MHI	Maui	MAI-02	20.8631	-156.151	Belt_transect	NA	1	0	0	50	2	100	Montipora	Montipora_patula	0	0	6-10cm	No_Disease	NA	6-10cm
2005-02-25	CRED	MHI	Maui	MAI-02	20.8631	-156.151	Belt_transect	NA	1	0	0	50	2	100	Montipora	Montipora_patula	0	0	6-10cm	No_Disease	NA	6-10cm
2005-02-25	CRED	MHI	Maui	MAI-02	20.8631	-156.151	Belt_transect	NA	1	0	0	50	2	100	Montipora	Montipora_patula	0	0	6-10cm	No_Disease	NA	6-10cm
2005-02-25	CRED	MHI	Maui	MAI-02	20.8631	-156.151	Belt_transect	NA	1	0	0	50	2	100	Montipora	Montipora_patula	0	0	6-10cm	No_Disease	NA	6-10cm
2005-02-25	CRED	MHI	Maui	MAI-02	20.8631	-156.151	Belt_transect	NA	1	0	0	50	2	100	Montipora	Montipora_patula	0	0	6-10cm	No_Disease	NA	6-10cm
2005-02-25	CRED	MHI	Maui	MAI-02	20.8631	-156.151	Belt_transect	NA	1	0	0	50	2	100	Montipora	Montipora_patula	0	0	6-10cm	No_Disease	NA	6-10cm
2005-02-25	CRED	MHI	Maui	MAI-02	20.8631	-156.151	Belt_transect	NA	1	0	0	50	2	100	Montipora	Montipora_patula	0	0	6-10cm	No_Disease	NA	6-10cm
2005-02-25	CRED	MHI	Maui	MAI-02	20.8631	-156.151	Belt_transect	NA	1	0	0	50	2	100	Montipora	Montipora_patula	0	0	6-10cm	No_Disease	NA	6-10cm
2005-02-25	CRED	MHI	Maui	MAI-02	20.8631	-156.151	Belt_transect	NA	1	0	0	50	2	100	Montipora	Montipora_patula	0	0	6-10cm	No_Disease	NA	6-10cm
2005-02-25	CRED	MHI	Maui	MAI-02	20.8631	-156.151	Belt_transect	NA	1	0	0	50	2	100	Montipora	Montipora_patula	0	0	6-10cm	No_Disease	NA	6-10cm
2005-02-25	CRED	MHI	Maui	MAI-02	20.8631	-156.151	Belt_transect	NA	1	0	0	50	2	100	Montipora	Montipora_patula	0	0	6-10cm	No_Disease	NA	6-10cm
2005-02-25	CRED	MHI	Maui	MAI-02	20.8631	-156.151	Belt_transect	NA	1	0	0	50	2	100	Montipora	Montipora_patula	0	0	6-10cm	No_Disease	NA	6-10cm
2005-02-25	CRED	MHI	Maui	MAI-02	20.8631	-156.151	Belt_transect	NA	1	0	0	50	2	100	Montipora	Montipora_patula	0	0	6-10cm	No_Disease	NA	6-10cm
2005-02-25	CRED	MHI	Maui	MAI-02	20.8631	-156.151	Belt_transect	NA	1	0	0	50	2	100	Montipora	Montipora_patula	0	0	6-10cm	No_Disease	NA	6-10cm
2005-02-25	CRED	MHI	Maui	MAI-02	20.8631	-156.151	Belt_transect	NA	1	0	0	50	2	100	Montipora	Montipora_patula	0	0	6-10cm	No_Disease	NA	6-10cm
2005-02-25	CRED	MHI	Maui	MAI-02	20.8631	-156.151	Belt_transect	NA	1	0	0	50	2	100	Montipora	Montipora_patula	0	0	6-10cm	No_Disease	NA	6-10cm
2005-02-25	CRED	MHI	Maui	MAI-02	20.8631	-156.151	Belt_transect	NA	1	0	0	50	2	100	Montipora	Montipora_patula	0	0	6-10cm	No_Disease	NA	6-10cm
2005-02-25	CRED	MHI	Maui	MAI-02	20.8631	-156.151	Belt_transect	NA	1	0	0	50	2	100	Montipora	Montipora_patula	0	0	6-10cm	No_Disease	NA	6-10cm
2005-02-25	CRED	MHI	Maui	MAI-02	20.8631	-156.151	Belt_transect	NA	1	0	0	50	2	100	Montipora	Montipora_patula	0	0	6-10cm	No_Disease	NA	6-10cm
2005-02-25	CRED	MHI	Maui	MAI-02	20.8631	-156.151	Belt_transect	NA	1	0	0	50	2	100	Montipora	Montipora_patula	0	0	6-10cm	No_Disease	NA	6-10cm
2005-02-25	CRED	MHI	Maui	MAI-02	20.8631	-156.151	Belt_transect	NA	1	0	0	50	2	100	Montipora	Montipora_patula	0	0	6-10cm	No_Disease	NA	6-10cm
2005-02-25	CRED	MHI	Maui	MAI-02	20.8631	-156.151	Belt_transect	NA	1	0	0	50	2	100	Montipora	Montipora_patula	0	0	6-10cm	No_Disease	NA	6-10cm
2005-02-25	CRED	MHI	Maui	MAI-02	20.8631	-156.151	Belt_transect	NA	1	0	0	50	2	100	Montipora	Montipora_patula	0	0	6-10cm	No_Disease	NA	6-10cm
2005-02-25	CRED	MHI	Maui	MAI-02	20.8631	-156.151	Belt_transect	NA	1	0	0	50	2	100	Montipora	Montipora_patula	0	0	6-10cm	No_Disease	NA	6-10cm
2005-02-25	CRED	MHI	Maui	MAI-02	20.8631	-156.151	Belt_transect	NA	1	0	0	50	2	100	Montipora	Montipora_patula	0	0	6-10cm	No_Disease	NA	6-10cm
2005-02-25	CRED	MHI	Maui	MAI-02	20.8631	-156.151	Belt_transect	NA	1	0	0	50	2	100	Montipora	Montipora_patula	0	0	6-10cm	No_Disease	NA	6-10cm
2005-02-25	CRED	MHI	Maui	MAI-02	20.8631	-156.151	Belt_transect	NA	1	0	0	50	2	100	Montipora	Montipora_patula	0	0	6-10cm	No_Disease	NA	6-10cm
2005-02-25	CRED	MHI	Maui	MAI-02	20.8631	-156.151	Belt_transect	NA	1	0	0	50	2	100	Montipora	Montipora_patula	0	0	6-10cm	No_Disease	NA	6-10cm
2005-02-25	CRED	MHI	Maui	MAI-02	20.8631	-156.151	Belt_transect	NA	1	0	0	50	2	100	Montipora	Montipora_patula	0	0	6-10cm	No_Disease	NA	6-10cm
2005-02-25	CRED	MHI	Maui	MAI-02	20.8631	-156.151	Belt_transect	NA	1	0	0	50	2	100	Montipora	Montipora_patula	0	0	6-10cm	No_Disease	NA	6-10cm
2005-02-25	CRED	MHI	Maui	MAI-02	20.8631	-156.151	Belt_transect	NA	1	0	0	50	2	100	Montipora	Montipora_patula	0	0	6-10cm	No_Disease	NA	6-10cm
2005-02-25	CRED	MHI	Maui	MAI-02	20.8631	-156.151	Belt_transect	NA	1	0	0	50	2	100	Palythoa	NA	0	0	0-5cm	No_Disease	NA	0-5cm
2005-02-25	CRED	MHI	Maui	MAI-02	20.8631	-156.151	Belt_transect	NA	1	0	0	50	2	100	Palythoa	NA	0	0	0-5cm	No_Disease	NA	0-5cm
2005-02-25	CRED	MHI	Maui	MAI-02	20.8631	-156.151	Belt_transect	NA	1	0	0	50	2	100	Palythoa	NA	0	0	0-5cm	No_Disease	NA	0-5cm
2005-02-25	CRED	MHI	Maui	MAI-02	20.8631	-156.151	Belt_transect	NA	1	0	0	50	2	100	Palythoa	NA	0	0	0-5cm	No_Disease	NA	0-5cm
2005-02-25	CRED	MHI	Maui	MAI-02	20.8631	-156.151	Belt_transect	NA	1	0	0	50	2	100	Palythoa	NA	0	0	0-5cm	No_Disease	NA	0-5cm
2005-02-25	CRED	MHI	Maui	MAI-02	20.8631	-156.151	Belt_transect	NA	1	0	0	50	2	100	Palythoa	NA	0	0	0-5cm	No_Disease	NA	0-5cm
2005-02-25	CRED	MHI	Maui	MAI-02	20.8631	-156.151	Belt_transect	NA	1	0	0	50	2	100	Palythoa	NA	0	0	0-5cm	No_Disease	NA	0-5cm
2005-02-25	CRED	MHI	Maui	MAI-02	20.8631	-156.151	Belt_transect	NA	1	0	0	50	2	100	Palythoa	NA	0	0	0-5cm	No_Disease	NA	0-5cm
2005-02-25	CRED	MHI	Maui	MAI-02	20.8631	-156.151	Belt_transect	NA	1	0	0	50	2	100	Palythoa	NA	0	0	0-5cm	No_Disease	NA	0-5cm
2005-02-25	CRED	MHI	Maui	MAI-02	20.8631	-156.151	Belt_transect	NA	1	0	0	50	2	100	Palythoa	NA	0	0	0-5cm	No_Disease	NA	0-5cm
2005-02-25	CRED	MHI	Maui	MAI-02	20.8631	-156.151	Belt_transect	NA	1	0	0	50	2	100	Palythoa	NA	0	0	0-5cm	No_Disease	NA	0-5cm
2005-02-25	CRED	MHI	Maui	MAI-02	20.8631	-156.151	Belt_transect	NA	1	0	0	50	2	100	Palythoa	NA	0	0	0-5cm	No_Disease	NA	0-5cm
2005-02-25	CRED	MHI	Maui	MAI-02	20.8631	-156.151	Belt_transect	NA	1	0	0	50	2	100	Palythoa	NA	0	0	0-5cm	No_Disease	NA	0-5cm
2005-02-25	CRED	MHI	Maui	MAI-02	20.8631	-156.151	Belt_transect	NA	1	0	0	50	2	100	Palythoa	NA	0	0	0-5cm	No_Disease	NA	0-5cm
2005-02-25	CRED	MHI	Maui	MAI-02	20.8631	-156.151	Belt_transect	NA	1	0	0	50	2	100	Palythoa	NA	0	0	0-5cm	No_Disease	NA	0-5cm
2005-02-25	CRED	MHI	Maui	MAI-02	20.8631	-156.151	Belt_transect	NA	1	0	0	50	2	100	Palythoa	NA	0	0	0-5cm	No_Disease	NA	0-5cm
2005-02-25	CRED	MHI	Maui	MAI-02	20.8631	-156.151	Belt_transect	NA	1	0	0	50	2	100	Palythoa	NA	0	0	0-5cm	No_Disease	NA	0-5cm
2005-02-25	CRED	MHI	Maui	MAI-02	20.8631	-156.151	Belt_transect	NA	1	0	0	50	2	100	Palythoa	NA	0	0	0-5cm	No_Disease	NA	0-5cm
2005-02-25	CRED	MHI	Maui	MAI-02	20.8631	-156.151	Belt_transect	NA	1	0	0	50	2	100	Palythoa	NA	0	0	0-5cm	No_Disease	NA	0-5cm
2005-02-25	CRED	MHI	Maui	MAI-02	20.8631	-156.151	Belt_transect	NA	1	0	0	50	2	100	Palythoa	NA	0	0	0-5cm	No_Disease	NA	0-5cm
2005-02-25	CRED	MHI	Maui	MAI-02	20.8631	-156.151	Belt_transect	NA	1	0	0	50	2	100	Palythoa	NA	0	0	0-5cm	No_Disease	NA	0-5cm
2005-02-25	CRED	MHI	Maui	MAI-02	20.8631	-156.151	Belt_transect	NA	1	0	0	50	2	100	Palythoa	NA	0	0	0-5cm	No_Disease	NA	0-5cm
2005-02-25	CRED	MHI	Maui	MAI-02	20.8631	-156.151	Belt_transect	NA	1	0	0	50	2	100	Palythoa	NA	0	0	0-5cm	No_Disease	NA	0-5cm
2005-02-25	CRED	MHI	Maui	MAI-02	20.8631	-156.151	Belt_transect	NA	1	0	0	50	2	100	Palythoa	NA	0	0	0-5cm	No_Disease	NA	0-5cm
2005-02-25	CRED	MHI	Maui	MAI-02	20.8631	-156.151	Belt_transect	NA	1	0	0	50	2	100	Palythoa	NA	0	0	0-5cm	No_Disease	NA	0-5cm
2005-02-25	CRED	MHI	Maui	MAI-02	20.8631	-156.151	Belt_transect	NA	1	0	0	50	2	100	Palythoa	NA	0	0	0-5cm	No_Disease	NA	0-5cm
2005-02-25	CRED	MHI	Maui	MAI-02	20.8631	-156.151	Belt_transect	NA	1	0	0	50	2	100	Palythoa	NA	0	0	0-5cm	No_Disease	NA	0-5cm
2005-02-25	CRED	MHI	Maui	MAI-02	20.8631	-156.151	Belt_transect	NA	1	0	0	50	2	100	Palythoa	NA	0	0	0-5cm	No_Disease	NA	0-5cm
2005-02-25	CRED	MHI	Maui	MAI-02	20.8631	-156.151	Belt_transect	NA	1	0	0	50	2	100	Palythoa	NA	0	0	0-5cm	No_Disease	NA	0-5cm
2005-02-25	CRED	MHI	Maui	MAI-02	20.8631	-156.151	Belt_transect	NA	1	0	0	50	2	100	Palythoa	NA	0	0	0-5cm	No_Disease	NA	0-5cm
2005-02-25	CRED	MHI	Maui	MAI-02	20.8631	-156.151	Belt_transect	NA	1	0	0	50	2	100	Palythoa	NA	0	0	0-5cm	No_Disease	NA	0-5cm
2005-02-25	CRED	MHI	Maui	MAI-02	20.8631	-156.151	Belt_transect	NA	1	0	0	50	2	100	Palythoa	NA	0	0	0-5cm	No_Disease	NA	0-5cm
2005-02-25	CRED	MHI	Maui	MAI-02	20.8631	-156.151	Belt_transect	NA	1	0	0	50	2	100	Palythoa	NA	0	0	0-5cm	No_Disease	NA	0-5cm
2005-02-25	CRED	MHI	Maui	MAI-02	20.8631	-156.151	Belt_transect	NA	1	0	0	50	2	100	Palythoa	NA	0	0	0-5cm	No_Disease	NA	0-5cm
2005-02-25	CRED	MHI	Maui	MAI-02	20.8631	-156.151	Belt_transect	NA	1	0	0	50	2	100	Palythoa	NA	0	0	0-5cm	No_Disease	NA	0-5cm
2005-02-25	CRED	MHI	Maui	MAI-02	20.8631	-156.151	Belt_transect	NA	1	0	0	50	2	100	Palythoa	NA	0	0	0-5cm	No_Disease	NA	0-5cm
2005-02-25	CRED	MHI	Maui	MAI-02	20.8631	-156.151	Belt_transect	NA	1	0	0	50	2	100	Palythoa	NA	0	0	0-5cm	No_Disease	NA	0-5cm
2005-02-25	CRED	MHI	Maui	MAI-02	20.8631	-156.151	Belt_transect	NA	1	0	0	50	2	100	Palythoa	NA	0	0	0-5cm	No_Disease	NA	0-5cm
2005-02-25	CRED	MHI	Maui	MAI-02	20.8631	-156.151	Belt_transect	NA	1	0	0	50	2	100	Palythoa	NA	0	0	0-5cm	No_Disease	NA	0-5cm
2005-02-25	CRED	MHI	Maui	MAI-02	20.8631	-156.151	Belt_transect	NA	1	0	0	50	2	100	Palythoa	NA	0	0	0-5cm	No_Disease	NA	0-5cm
2005-02-25	CRED	MHI	Maui	MAI-02	20.8631	-156.151	Belt_transect	NA	1	0	0	50	2	100	Palythoa	NA	0	0	0-5cm	No_Disease	NA	0-5cm
2005-02-25	CRED	MHI	Maui	MAI-02	20.8631	-156.151	Belt_transect	NA	1	0	0	50	2	100	Palythoa	NA	0	0	0-5cm	No_Disease	NA	0-5cm
2005-02-25	CRED	MHI	Maui	MAI-02	20.8631	-156.151	Belt_transect	NA	1	0	0	50	2	100	Palythoa	NA	0	0	0-5cm	No_Disease	NA	0-5cm
2005-02-25	CRED	MHI	Maui	MAI-02	20.8631	-156.151	Belt_transect	NA	1	0	0	50	2	100	Palythoa	NA	0	0	0-5cm	No_Disease	NA	0-5cm
2005-02-25	CRED	MHI	Maui	MAI-02	20.8631	-156.151	Belt_transect	NA	1	0	0	50	2	100	Palythoa	NA	0	0	0-5cm	No_Disease	NA	0-5cm
2005-02-25	CRED	MHI	Maui	MAI-02	20.8631	-156.151	Belt_transect	NA	1	0	0	50	2	100	Palythoa	NA	0	0	0-5cm	No_Disease	NA	0-5cm
2005-02-25	CRED	MHI	Maui	MAI-02	20.8631	-156.151	Belt_transect	NA	1	0	0	50	2	100	Palythoa	NA	0	0	0-5cm	No_Disease	NA	0-5cm
2005-02-25	CRED	MHI	Maui	MAI-02	20.8631	-156.151	Belt_transect	NA	1	0	0	50	2	100	Palythoa	NA	0	0	0-5cm	No_Disease	NA	0-5cm
2005-02-25	CRED	MHI	Maui	MAI-02	20.8631	-156.151	Belt_transect	NA	1	0	0	50	2	100	Palythoa	NA	0	0	0-5cm	No_Disease	NA	0-5cm
2005-02-25	CRED	MHI	Maui	MAI-02	20.8631	-156.151	Belt_transect	NA	1	0	0	50	2	100	Palythoa	NA	0	0	0-5cm	No_Disease	NA	0-5cm
2005-02-25	CRED	MHI	Maui	MAI-02	20.8631	-156.151	Belt_transect	NA	1	0	0	50	2	100	Palythoa	NA	0	0	0-5cm	No_Disease	NA	0-5cm
2005-02-25	CRED	MHI	Maui	MAI-02	20.8631	-156.151	Belt_transect	NA	1	0	0	50	2	100	Palythoa	NA	0	0	0-5cm	No_Disease	NA	0-5cm
2005-02-25	CRED	MHI	Maui	MAI-02	20.8631	-156.151	Belt_transect	NA	1	0	0	50	2	100	Palythoa	NA	0	0	11-20cm	No_Disease	NA	11-20cm
2005-02-25	CRED	MHI	Maui	MAI-02	20.8631	-156.151	Belt_transect	NA	1	0	0	50	2	100	Palythoa	NA	0	0	11-20cm	No_Disease	NA	11-20cm
2005-02-25	CRED	MHI	Maui	MAI-02	20.8631	-156.151	Belt_transect	NA	1	0	0	50	2	100	Palythoa	NA	0	0	11-20cm	No_Disease	NA	11-20cm
2005-02-25	CRED	MHI	Maui	MAI-02	20.8631	-156.151	Belt_transect	NA	1	0	0	50	2	100	Palythoa	NA	0	0	11-20cm	No_Disease	NA	11-20cm
2005-02-25	CRED	MHI	Maui	MAI-02	20.8631	-156.151	Belt_transect	NA	1	0	0	50	2	100	Palythoa	NA	0	0	11-20cm	No_Disease	NA	11-20cm
2005-02-25	CRED	MHI	Maui	MAI-02	20.8631	-156.151	Belt_transect	NA	1	0	0	50	2	100	Palythoa	NA	0	0	11-20cm	No_Disease	NA	11-20cm
2005-02-25	CRED	MHI	Maui	MAI-02	20.8631	-156.151	Belt_transect	NA	1	0	0	50	2	100	Palythoa	NA	0	0	11-20cm	No_Disease	NA	11-20cm
2005-02-25	CRED	MHI	Maui	MAI-02	20.8631	-156.151	Belt_transect	NA	1	0	0	50	2	100	Palythoa	NA	0	0	11-20cm	No_Disease	NA	11-20cm
2005-02-25	CRED	MHI	Maui	MAI-02	20.8631	-156.151	Belt_transect	NA	1	0	0	50	2	100	Palythoa	NA	0	0	11-20cm	No_Disease	NA	11-20cm
2005-02-25	CRED	MHI	Maui	MAI-02	20.8631	-156.151	Belt_transect	NA	1	0	0	50	2	100	Palythoa	NA	0	0	11-20cm	No_Disease	NA	11-20cm
2005-02-25	CRED	MHI	Maui	MAI-02	20.8631	-156.151	Belt_transect	NA	1	0	0	50	2	100	Palythoa	NA	0	0	11-20cm	No_Disease	NA	11-20cm
2005-02-25	CRED	MHI	Maui	MAI-02	20.8631	-156.151	Belt_transect	NA	1	0	0	50	2	100	Palythoa	NA	0	0	11-20cm	No_Disease	NA	11-20cm
2005-02-25	CRED	MHI	Maui	MAI-02	20.8631	-156.151	Belt_transect	NA	1	0	0	50	2	100	Palythoa	NA	0	0	11-20cm	No_Disease	NA	11-20cm
2005-02-25	CRED	MHI	Maui	MAI-02	20.8631	-156.151	Belt_transect	NA	1	0	0	50	2	100	Palythoa	NA	0	0	21-40cm	No_Disease	NA	21-40cm
2005-02-25	CRED	MHI	Maui	MAI-02	20.8631	-156.151	Belt_transect	NA	1	0	0	50	2	100	Palythoa	NA	0	0	21-40cm	No_Disease	NA	21-40cm
2005-02-25	CRED	MHI	Maui	MAI-02	20.8631	-156.151	Belt_transect	NA	1	0	0	50	2	100	Palythoa	NA	0	0	21-40cm	No_Disease	NA	21-40cm
2005-02-25	CRED	MHI	Maui	MAI-02	20.8631	-156.151	Belt_transect	NA	1	0	0	50	2	100	Palythoa	NA	0	0	41-80cm	No_Disease	NA	41-80cm
2005-02-25	CRED	MHI	Maui	MAI-02	20.8631	-156.151	Belt_transect	NA	1	0	0	50	2	100	Palythoa	NA	0	0	6-10cm	No_Disease	NA	6-10cm
2005-02-25	CRED	MHI	Maui	MAI-02	20.8631	-156.151	Belt_transect	NA	1	0	0	50	2	100	Palythoa	NA	0	0	6-10cm	No_Disease	NA	6-10cm
2005-02-25	CRED	MHI	Maui	MAI-02	20.8631	-156.151	Belt_transect	NA	1	0	0	50	2	100	Palythoa	NA	0	0	6-10cm	No_Disease	NA	6-10cm
2005-02-25	CRED	MHI	Maui	MAI-02	20.8631	-156.151	Belt_transect	NA	1	0	0	50	2	100	Palythoa	NA	0	0	6-10cm	No_Disease	NA	6-10cm
2005-02-25	CRED	MHI	Maui	MAI-02	20.8631	-156.151	Belt_transect	NA	1	0	0	50	2	100	Palythoa	NA	0	0	6-10cm	No_Disease	NA	6-10cm
2005-02-25	CRED	MHI	Maui	MAI-02	20.8631	-156.151	Belt_transect	NA	1	0	0	50	2	100	Palythoa	NA	0	0	6-10cm	No_Disease	NA	6-10cm
2005-02-25	CRED	MHI	Maui	MAI-02	20.8631	-156.151	Belt_transect	NA	1	0	0	50	2	100	Palythoa	NA	0	0	6-10cm	No_Disease	NA	6-10cm
2005-02-25	CRED	MHI	Maui	MAI-02	20.8631	-156.151	Belt_transect	NA	1	0	0	50	2	100	Palythoa	NA	0	0	6-10cm	No_Disease	NA	6-10cm
2005-02-25	CRED	MHI	Maui	MAI-02	20.8631	-156.151	Belt_transect	NA	1	0	0	50	2	100	Palythoa	NA	0	0	6-10cm	No_Disease	NA	6-10cm
2005-02-25	CRED	MHI	Maui	MAI-02	20.8631	-156.151	Belt_transect	NA	1	0	0	50	2	100	Palythoa	NA	0	0	6-10cm	No_Disease	NA	6-10cm
2005-02-25	CRED	MHI	Maui	MAI-02	20.8631	-156.151	Belt_transect	NA	1	0	0	50	2	100	Palythoa	NA	0	0	6-10cm	No_Disease	NA	6-10cm
2005-02-25	CRED	MHI	Maui	MAI-02	20.8631	-156.151	Belt_transect	NA	1	0	0	50	2	100	Palythoa	NA	0	0	6-10cm	No_Disease	NA	6-10cm
2005-02-25	CRED	MHI	Maui	MAI-02	20.8631	-156.151	Belt_transect	NA	1	0	0	50	2	100	Palythoa	NA	0	0	6-10cm	No_Disease	NA	6-10cm
2005-02-25	CRED	MHI	Maui	MAI-02	20.8631	-156.151	Belt_transect	NA	1	0	0	50	2	100	Palythoa	NA	0	0	6-10cm	No_Disease	NA	6-10cm
2005-02-25	CRED	MHI	Maui	MAI-02	20.8631	-156.151	Belt_transect	NA	1	0	0	50	2	100	Palythoa	NA	0	0	6-10cm	No_Disease	NA	6-10cm
2005-02-25	CRED	MHI	Maui	MAI-02	20.8631	-156.151	Belt_transect	NA	1	0	0	50	2	100	Palythoa	NA	0	0	6-10cm	No_Disease	NA	6-10cm
2005-02-25	CRED	MHI	Maui	MAI-02	20.8631	-156.151	Belt_transect	NA	1	0	0	50	2	100	Palythoa	NA	0	0	6-10cm	No_Disease	NA	6-10cm
2005-02-25	CRED	MHI	Maui	MAI-02	20.8631	-156.151	Belt_transect	NA	1	0	0	50	2	100	Palythoa	NA	0	0	6-10cm	No_Disease	NA	6-10cm
2005-02-25	CRED	MHI	Maui	MAI-02	20.8631	-156.151	Belt_transect	NA	1	0	0	50	2	100	Palythoa	NA	0	0	6-10cm	No_Disease	NA	6-10cm
2005-02-25	CRED	MHI	Maui	MAI-02	20.8631	-156.151	Belt_transect	NA	1	0	0	50	2	100	Palythoa	NA	0	0	6-10cm	No_Disease	NA	6-10cm
2005-02-25	CRED	MHI	Maui	MAI-02	20.8631	-156.151	Belt_transect	NA	1	0	0	50	2	100	Palythoa	NA	0	0	6-10cm	No_Disease	NA	6-10cm
2005-02-25	CRED	MHI	Maui	MAI-02	20.8631	-156.151	Belt_transect	NA	1	0	0	50	2	100	Palythoa	NA	0	0	6-10cm	No_Disease	NA	6-10cm
2005-02-25	CRED	MHI	Maui	MAI-02	20.8631	-156.151	Belt_transect	NA	1	0	0	50	2	100	Palythoa	NA	0	0	6-10cm	No_Disease	NA	6-10cm
2005-02-25	CRED	MHI	Maui	MAI-02	20.8631	-156.151	Belt_transect	NA	1	0	0	50	2	100	Palythoa	NA	0	0	6-10cm	No_Disease	NA	6-10cm
2005-02-25	CRED	MHI	Maui	MAI-02	20.8631	-156.151	Belt_transect	NA	1	0	0	50	2	100	Palythoa	NA	0	0	6-10cm	No_Disease	NA	6-10cm
2005-02-25	CRED	MHI	Maui	MAI-02	20.8631	-156.151	Belt_transect	NA	1	0	0	50	2	100	Palythoa	NA	0	0	6-10cm	No_Disease	NA	6-10cm
2005-02-25	CRED	MHI	Maui	MAI-02	20.8631	-156.151	Belt_transect	NA	1	0	0	50	2	100	Palythoa	NA	0	0	6-10cm	No_Disease	NA	6-10cm
2005-02-25	CRED	MHI	Maui	MAI-02	20.8631	-156.151	Belt_transect	NA	1	0	0	50	2	100	Palythoa	NA	0	0	6-10cm	No_Disease	NA	6-10cm
2005-02-25	CRED	MHI	Maui	MAI-02	20.8631	-156.151	Belt_transect	NA	1	0	0	50	2	100	Palythoa	NA	0	0	6-10cm	No_Disease	NA	6-10cm
2005-02-25	CRED	MHI	Maui	MAI-02	20.8631	-156.151	Belt_transect	NA	1	0	0	50	2	100	Palythoa	NA	0	0	6-10cm	No_Disease	NA	6-10cm
2005-02-25	CRED	MHI	Maui	MAI-02	20.8631	-156.151	Belt_transect	NA	1	0	0	50	2	100	Palythoa	NA	0	0	6-10cm	No_Disease	NA	6-10cm
2005-02-25	CRED	MHI	Maui	MAI-02	20.8631	-156.151	Belt_transect	NA	1	0	0	50	2	100	Palythoa	NA	0	0	6-10cm	No_Disease	NA	6-10cm
2005-02-25	CRED	MHI	Maui	MAI-02	20.8631	-156.151	Belt_transect	NA	1	0	0	50	2	100	Palythoa	NA	0	0	6-10cm	No_Disease	NA	6-10cm
2005-02-25	CRED	MHI	Maui	MAI-02	20.8631	-156.151	Belt_transect	NA	1	0	0	50	2	100	Palythoa	NA	0	0	6-10cm	No_Disease	NA	6-10cm
2005-02-25	CRED	MHI	Maui	MAI-02	20.8631	-156.151	Belt_transect	NA	1	0	0	50	2	100	Palythoa	NA	0	0	6-10cm	No_Disease	NA	6-10cm
2005-02-25	CRED	MHI	Maui	MAI-02	20.8631	-156.151	Belt_transect	NA	1	0	0	50	2	100	Porites	Porites_compressa	0	0	0-5cm	No_Disease	NA	0-5cm
2005-02-25	CRED	MHI	Maui	MAI-02	20.8631	-156.151	Belt_transect	NA	1	0	0	50	2	100	Porites	Porites_compressa	0	0	0-5cm	No_Disease	NA	0-5cm
2005-02-25	CRED	MHI	Maui	MAI-02	20.8631	-156.151	Belt_transect	NA	1	0	0	50	2	100	Porites	Porites_compressa	0	0	6-10cm	No_Disease	NA	6-10cm
2005-02-25	CRED	MHI	Maui	MAI-02	20.8631	-156.151	Belt_transect	NA	1	0	0	50	2	100	Porites	Porites_compressa	0	0	6-10cm	No_Disease	NA	6-10cm
2005-02-25	CRED	MHI	Maui	MAI-02	20.8631	-156.151	Belt_transect	NA	1	0	0	50	2	100	Porites	Porites_compressa	0	0	6-10cm	No_Disease	NA	6-10cm
2005-02-25	CRED	MHI	Maui	MAI-02	20.8631	-156.151	Belt_transect	NA	1	0	0	50	2	100	Porites	Porites_compressa	0	0	6-10cm	No_Disease	NA	6-10cm
2005-02-25	CRED	MHI	Maui	MAI-02	20.8631	-156.151	Belt_transect	NA	1	0	0	50	2	100	Porites	Porites_compressa	0	0	6-10cm	No_Disease	NA	6-10cm
2005-02-25	CRED	MHI	Maui	MAI-02	20.8631	-156.151	Belt_transect	NA	1	0	0	50	2	100	Pavona	Pavona_duerdeni	0	0	0-5cm	No_Disease	NA	0-5cm
2005-02-25	CRED	MHI	Maui	MAI-02	20.8631	-156.151	Belt_transect	NA	1	0	0	50	2	100	Pavona	Pavona_duerdeni	0	0	0-5cm	No_Disease	NA	0-5cm
2005-02-25	CRED	MHI	Maui	MAI-02	20.8631	-156.151	Belt_transect	NA	1	0	0	50	2	100	Pavona	Pavona_duerdeni	0	0	0-5cm	No_Disease	NA	0-5cm
2005-02-25	CRED	MHI	Maui	MAI-02	20.8631	-156.151	Belt_transect	NA	1	0	0	50	2	100	Pavona	Pavona_duerdeni	0	0	6-10cm	No_Disease	NA	6-10cm
2005-02-25	CRED	MHI	Maui	MAI-02	20.8631	-156.151	Belt_transect	NA	1	0	0	50	2	100	Porites	Porites_evermanni	0	0	0-5cm	No_Disease	NA	0-5cm
2005-02-25	CRED	MHI	Maui	MAI-02	20.8631	-156.151	Belt_transect	NA	1	0	0	50	2	100	Porites	Porites_evermanni	0	0	6-10cm	No_Disease	NA	6-10cm
2005-02-25	CRED	MHI	Maui	MAI-02	20.8631	-156.151	Belt_transect	NA	1	0	0	50	2	100	Pocillopora	Pocillopora_eydouxi	0	0	0-5cm	No_Disease	NA	0-5cm
2005-02-25	CRED	MHI	Maui	MAI-02	20.8631	-156.151	Belt_transect	NA	1	0	0	50	2	100	Pocillopora	Pocillopora_eydouxi	0	0	0-5cm	No_Disease	NA	0-5cm
2005-02-25	CRED	MHI	Maui	MAI-02	20.8631	-156.151	Belt_transect	NA	1	0	0	50	2	100	Pocillopora	Pocillopora_eydouxi	0	0	0-5cm	No_Disease	NA	0-5cm
2005-02-25	CRED	MHI	Maui	MAI-02	20.8631	-156.151	Belt_transect	NA	1	0	0	50	2	100	Pocillopora	Pocillopora_eydouxi	0	0	0-5cm	No_Disease	NA	0-5cm
2005-02-25	CRED	MHI	Maui	MAI-02	20.8631	-156.151	Belt_transect	NA	1	0	0	50	2	100	Pocillopora	Pocillopora_eydouxi	0	0	0-5cm	No_Disease	NA	0-5cm
2005-02-25	CRED	MHI	Maui	MAI-02	20.8631	-156.151	Belt_transect	NA	1	0	0	50	2	100	Pocillopora	Pocillopora_eydouxi	0	0	0-5cm	No_Disease	NA	0-5cm
2005-02-25	CRED	MHI	Maui	MAI-02	20.8631	-156.151	Belt_transect	NA	1	0	0	50	2	100	Pocillopora	Pocillopora_eydouxi	0	0	0-5cm	No_Disease	NA	0-5cm
2005-02-25	CRED	MHI	Maui	MAI-02	20.8631	-156.151	Belt_transect	NA	1	0	0	50	2	100	Pocillopora	Pocillopora_eydouxi	0	0	0-5cm	No_Disease	NA	0-5cm
2005-02-25	CRED	MHI	Maui	MAI-02	20.8631	-156.151	Belt_transect	NA	1	0	0	50	2	100	Pocillopora	Pocillopora_eydouxi	0	0	11-20cm	No_Disease	NA	11-20cm
2005-02-25	CRED	MHI	Maui	MAI-02	20.8631	-156.151	Belt_transect	NA	1	0	0	50	2	100	Pocillopora	Pocillopora_eydouxi	0	0	11-20cm	No_Disease	NA	11-20cm
2005-02-25	CRED	MHI	Maui	MAI-02	20.8631	-156.151	Belt_transect	NA	1	0	0	50	2	100	Pocillopora	Pocillopora_eydouxi	0	0	11-20cm	No_Disease	NA	11-20cm
2005-02-25	CRED	MHI	Maui	MAI-02	20.8631	-156.151	Belt_transect	NA	1	0	0	50	2	100	Pocillopora	Pocillopora_eydouxi	0	0	11-20cm	No_Disease	NA	11-20cm
2005-02-25	CRED	MHI	Maui	MAI-02	20.8631	-156.151	Belt_transect	NA	1	0	0	50	2	100	Pocillopora	Pocillopora_eydouxi	0	0	11-20cm	No_Disease	NA	11-20cm
2005-02-25	CRED	MHI	Maui	MAI-02	20.8631	-156.151	Belt_transect	NA	1	0	0	50	2	100	Pocillopora	Pocillopora_eydouxi	0	0	11-20cm	No_Disease	NA	11-20cm
2005-02-25	CRED	MHI	Maui	MAI-02	20.8631	-156.151	Belt_transect	NA	1	0	0	50	2	100	Pocillopora	Pocillopora_eydouxi	0	0	11-20cm	No_Disease	NA	11-20cm
2005-02-25	CRED	MHI	Maui	MAI-02	20.8631	-156.151	Belt_transect	NA	1	0	0	50	2	100	Pocillopora	Pocillopora_eydouxi	0	0	11-20cm	No_Disease	NA	11-20cm
2005-02-25	CRED	MHI	Maui	MAI-02	20.8631	-156.151	Belt_transect	NA	1	0	0	50	2	100	Pocillopora	Pocillopora_eydouxi	0	0	11-20cm	No_Disease	NA	11-20cm
2005-02-25	CRED	MHI	Maui	MAI-02	20.8631	-156.151	Belt_transect	NA	1	0	0	50	2	100	Pocillopora	Pocillopora_eydouxi	0	0	11-20cm	No_Disease	NA	11-20cm
2005-02-25	CRED	MHI	Maui	MAI-02	20.8631	-156.151	Belt_transect	NA	1	0	0	50	2	100	Pocillopora	Pocillopora_eydouxi	0	0	11-20cm	No_Disease	NA	11-20cm
2005-02-25	CRED	MHI	Maui	MAI-02	20.8631	-156.151	Belt_transect	NA	1	0	0	50	2	100	Pocillopora	Pocillopora_eydouxi	0	0	11-20cm	No_Disease	NA	11-20cm
2005-02-25	CRED	MHI	Maui	MAI-02	20.8631	-156.151	Belt_transect	NA	1	0	0	50	2	100	Pocillopora	Pocillopora_eydouxi	0	0	11-20cm	No_Disease	NA	11-20cm
2005-02-25	CRED	MHI	Maui	MAI-02	20.8631	-156.151	Belt_transect	NA	1	0	0	50	2	100	Pocillopora	Pocillopora_eydouxi	0	0	11-20cm	No_Disease	NA	11-20cm
2005-02-25	CRED	MHI	Maui	MAI-02	20.8631	-156.151	Belt_transect	NA	1	0	0	50	2	100	Pocillopora	Pocillopora_eydouxi	0	0	11-20cm	No_Disease	NA	11-20cm
2005-02-25	CRED	MHI	Maui	MAI-02	20.8631	-156.151	Belt_transect	NA	1	0	0	50	2	100	Pocillopora	Pocillopora_eydouxi	0	0	11-20cm	No_Disease	NA	11-20cm
2005-02-25	CRED	MHI	Maui	MAI-02	20.8631	-156.151	Belt_transect	NA	1	0	0	50	2	100	Pocillopora	Pocillopora_eydouxi	0	0	11-20cm	No_Disease	NA	11-20cm
2005-02-25	CRED	MHI	Maui	MAI-02	20.8631	-156.151	Belt_transect	NA	1	0	0	50	2	100	Pocillopora	Pocillopora_eydouxi	0	0	11-20cm	No_Disease	NA	11-20cm
2005-02-25	CRED	MHI	Maui	MAI-02	20.8631	-156.151	Belt_transect	NA	1	0	0	50	2	100	Pocillopora	Pocillopora_eydouxi	0	0	11-20cm	No_Disease	NA	11-20cm
2005-02-25	CRED	MHI	Maui	MAI-02	20.8631	-156.151	Belt_transect	NA	1	0	0	50	2	100	Pocillopora	Pocillopora_eydouxi	0	0	11-20cm	No_Disease	NA	11-20cm
2005-02-25	CRED	MHI	Maui	MAI-02	20.8631	-156.151	Belt_transect	NA	1	0	0	50	2	100	Pocillopora	Pocillopora_eydouxi	0	0	11-20cm	No_Disease	NA	11-20cm
2005-02-25	CRED	MHI	Maui	MAI-02	20.8631	-156.151	Belt_transect	NA	1	0	0	50	2	100	Pocillopora	Pocillopora_eydouxi	0	0	11-20cm	No_Disease	NA	11-20cm
2005-02-25	CRED	MHI	Maui	MAI-02	20.8631	-156.151	Belt_transect	NA	1	0	0	50	2	100	Pocillopora	Pocillopora_eydouxi	0	0	11-20cm	No_Disease	NA	11-20cm
2005-02-25	CRED	MHI	Maui	MAI-02	20.8631	-156.151	Belt_transect	NA	1	0	0	50	2	100	Pocillopora	Pocillopora_eydouxi	0	0	11-20cm	No_Disease	NA	11-20cm
2005-02-25	CRED	MHI	Maui	MAI-02	20.8631	-156.151	Belt_transect	NA	1	0	0	50	2	100	Pocillopora	Pocillopora_eydouxi	0	0	11-20cm	No_Disease	NA	11-20cm
2005-02-25	CRED	MHI	Maui	MAI-02	20.8631	-156.151	Belt_transect	NA	1	0	0	50	2	100	Pocillopora	Pocillopora_eydouxi	0	0	11-20cm	No_Disease	NA	11-20cm
2005-02-25	CRED	MHI	Maui	MAI-02	20.8631	-156.151	Belt_transect	NA	1	0	0	50	2	100	Pocillopora	Pocillopora_eydouxi	0	0	11-20cm	No_Disease	NA	11-20cm
2005-02-25	CRED	MHI	Maui	MAI-02	20.8631	-156.151	Belt_transect	NA	1	0	0	50	2	100	Pocillopora	Pocillopora_eydouxi	0	0	11-20cm	No_Disease	NA	11-20cm
2005-02-25	CRED	MHI	Maui	MAI-02	20.8631	-156.151	Belt_transect	NA	1	0	0	50	2	100	Pocillopora	Pocillopora_eydouxi	0	0	11-20cm	No_Disease	NA	11-20cm
2005-02-25	CRED	MHI	Maui	MAI-02	20.8631	-156.151	Belt_transect	NA	1	0	0	50	2	100	Pocillopora	Pocillopora_eydouxi	0	0	11-20cm	No_Disease	NA	11-20cm
2005-02-25	CRED	MHI	Maui	MAI-02	20.8631	-156.151	Belt_transect	NA	1	0	0	50	2	100	Pocillopora	Pocillopora_eydouxi	0	0	11-20cm	No_Disease	NA	11-20cm
2005-02-25	CRED	MHI	Maui	MAI-02	20.8631	-156.151	Belt_transect	NA	1	0	0	50	2	100	Pocillopora	Pocillopora_eydouxi	0	0	11-20cm	No_Disease	NA	11-20cm
2005-02-25	CRED	MHI	Maui	MAI-02	20.8631	-156.151	Belt_transect	NA	1	0	0	50	2	100	Pocillopora	Pocillopora_eydouxi	0	0	11-20cm	No_Disease	NA	11-20cm
2005-02-25	CRED	MHI	Maui	MAI-02	20.8631	-156.151	Belt_transect	NA	1	0	0	50	2	100	Pocillopora	Pocillopora_eydouxi	0	0	11-20cm	No_Disease	NA	11-20cm
2005-02-25	CRED	MHI	Maui	MAI-02	20.8631	-156.151	Belt_transect	NA	1	0	0	50	2	100	Pocillopora	Pocillopora_eydouxi	0	0	11-20cm	No_Disease	NA	11-20cm
2005-02-25	CRED	MHI	Maui	MAI-02	20.8631	-156.151	Belt_transect	NA	1	0	0	50	2	100	Pocillopora	Pocillopora_eydouxi	0	0	11-20cm	No_Disease	NA	11-20cm
2005-02-25	CRED	MHI	Maui	MAI-02	20.8631	-156.151	Belt_transect	NA	1	0	0	50	2	100	Pocillopora	Pocillopora_eydouxi	0	0	11-20cm	No_Disease	NA	11-20cm
2005-02-25	CRED	MHI	Maui	MAI-02	20.8631	-156.151	Belt_transect	NA	1	0	0	50	2	100	Pocillopora	Pocillopora_eydouxi	0	0	11-20cm	No_Disease	NA	11-20cm
2005-02-25	CRED	MHI	Maui	MAI-02	20.8631	-156.151	Belt_transect	NA	1	0	0	50	2	100	Pocillopora	Pocillopora_eydouxi	0	0	11-20cm	No_Disease	NA	11-20cm
2005-02-25	CRED	MHI	Maui	MAI-02	20.8631	-156.151	Belt_transect	NA	1	0	0	50	2	100	Pocillopora	Pocillopora_eydouxi	0	0	11-20cm	No_Disease	NA	11-20cm
2005-02-25	CRED	MHI	Maui	MAI-02	20.8631	-156.151	Belt_transect	NA	1	0	0	50	2	100	Pocillopora	Pocillopora_eydouxi	0	0	11-20cm	No_Disease	NA	11-20cm
2005-02-25	CRED	MHI	Maui	MAI-02	20.8631	-156.151	Belt_transect	NA	1	0	0	50	2	100	Pocillopora	Pocillopora_eydouxi	0	0	11-20cm	No_Disease	NA	11-20cm
2005-02-25	CRED	MHI	Maui	MAI-02	20.8631	-156.151	Belt_transect	NA	1	0	0	50	2	100	Pocillopora	Pocillopora_eydouxi	0	0	11-20cm	No_Disease	NA	11-20cm
2005-02-25	CRED	MHI	Maui	MAI-02	20.8631	-156.151	Belt_transect	NA	1	0	0	50	2	100	Pocillopora	Pocillopora_eydouxi	0	0	11-20cm	No_Disease	NA	11-20cm
2005-02-25	CRED	MHI	Maui	MAI-02	20.8631	-156.151	Belt_transect	NA	1	0	0	50	2	100	Pocillopora	Pocillopora_eydouxi	0	0	11-20cm	No_Disease	NA	11-20cm
2005-02-25	CRED	MHI	Maui	MAI-02	20.8631	-156.151	Belt_transect	NA	1	0	0	50	2	100	Pocillopora	Pocillopora_eydouxi	0	0	11-20cm	No_Disease	NA	11-20cm
2005-02-25	CRED	MHI	Maui	MAI-02	20.8631	-156.151	Belt_transect	NA	1	0	0	50	2	100	Pocillopora	Pocillopora_eydouxi	0	0	11-20cm	No_Disease	NA	11-20cm
2005-02-25	CRED	MHI	Maui	MAI-02	20.8631	-156.151	Belt_transect	NA	1	0	0	50	2	100	Pocillopora	Pocillopora_eydouxi	0	0	11-20cm	No_Disease	NA	11-20cm
2005-02-25	CRED	MHI	Maui	MAI-02	20.8631	-156.151	Belt_transect	NA	1	0	0	50	2	100	Pocillopora	Pocillopora_eydouxi	0	0	11-20cm	No_Disease	NA	11-20cm
2005-02-25	CRED	MHI	Maui	MAI-02	20.8631	-156.151	Belt_transect	NA	1	0	0	50	2	100	Pocillopora	Pocillopora_eydouxi	0	0	11-20cm	No_Disease	NA	11-20cm
2005-02-25	CRED	MHI	Maui	MAI-02	20.8631	-156.151	Belt_transect	NA	1	0	0	50	2	100	Pocillopora	Pocillopora_eydouxi	0	0	11-20cm	No_Disease	NA	11-20cm
2005-02-25	CRED	MHI	Maui	MAI-02	20.8631	-156.151	Belt_transect	NA	1	0	0	50	2	100	Pocillopora	Pocillopora_eydouxi	0	0	11-20cm	No_Disease	NA	11-20cm
2005-02-25	CRED	MHI	Maui	MAI-02	20.8631	-156.151	Belt_transect	NA	1	0	0	50	2	100	Pocillopora	Pocillopora_eydouxi	0	0	11-20cm	No_Disease	NA	11-20cm
2005-02-25	CRED	MHI	Maui	MAI-02	20.8631	-156.151	Belt_transect	NA	1	0	0	50	2	100	Pocillopora	Pocillopora_eydouxi	0	0	11-20cm	No_Disease	NA	11-20cm
2005-02-25	CRED	MHI	Maui	MAI-02	20.8631	-156.151	Belt_transect	NA	1	0	0	50	2	100	Pocillopora	Pocillopora_eydouxi	0	0	11-20cm	No_Disease	NA	11-20cm
2005-02-25	CRED	MHI	Maui	MAI-02	20.8631	-156.151	Belt_transect	NA	1	0	0	50	2	100	Pocillopora	Pocillopora_eydouxi	0	0	11-20cm	No_Disease	NA	11-20cm
2005-02-25	CRED	MHI	Maui	MAI-02	20.8631	-156.151	Belt_transect	NA	1	0	0	50	2	100	Pocillopora	Pocillopora_eydouxi	0	0	11-20cm	No_Disease	NA	11-20cm
2005-02-25	CRED	MHI	Maui	MAI-02	20.8631	-156.151	Belt_transect	NA	1	0	0	50	2	100	Pocillopora	Pocillopora_eydouxi	0	0	11-20cm	No_Disease	NA	11-20cm
2005-02-25	CRED	MHI	Maui	MAI-02	20.8631	-156.151	Belt_transect	NA	1	0	0	50	2	100	Pocillopora	Pocillopora_eydouxi	0	0	11-20cm	No_Disease	NA	11-20cm
2005-02-25	CRED	MHI	Maui	MAI-02	20.8631	-156.151	Belt_transect	NA	1	0	0	50	2	100	Pocillopora	Pocillopora_eydouxi	0	0	11-20cm	No_Disease	NA	11-20cm
2005-02-25	CRED	MHI	Maui	MAI-02	20.8631	-156.151	Belt_transect	NA	1	0	0	50	2	100	Pocillopora	Pocillopora_eydouxi	0	0	11-20cm	No_Disease	NA	11-20cm
2005-02-25	CRED	MHI	Maui	MAI-02	20.8631	-156.151	Belt_transect	NA	1	0	0	50	2	100	Pocillopora	Pocillopora_eydouxi	0	0	11-20cm	No_Disease	NA	11-20cm
2005-02-25	CRED	MHI	Maui	MAI-02	20.8631	-156.151	Belt_transect	NA	1	0	0	50	2	100	Pocillopora	Pocillopora_eydouxi	0	0	11-20cm	No_Disease	NA	11-20cm
2005-02-25	CRED	MHI	Maui	MAI-02	20.8631	-156.151	Belt_transect	NA	1	0	0	50	2	100	Pocillopora	Pocillopora_eydouxi	0	0	11-20cm	No_Disease	NA	11-20cm
2005-02-25	CRED	MHI	Maui	MAI-02	20.8631	-156.151	Belt_transect	NA	1	0	0	50	2	100	Pocillopora	Pocillopora_eydouxi	0	0	11-20cm	No_Disease	NA	11-20cm
2005-02-25	CRED	MHI	Maui	MAI-02	20.8631	-156.151	Belt_transect	NA	1	0	0	50	2	100	Pocillopora	Pocillopora_eydouxi	0	0	11-20cm	No_Disease	NA	11-20cm
2005-02-25	CRED	MHI	Maui	MAI-02	20.8631	-156.151	Belt_transect	NA	1	0	0	50	2	100	Pocillopora	Pocillopora_eydouxi	0	0	11-20cm	No_Disease	NA	11-20cm
2005-02-25	CRED	MHI	Maui	MAI-02	20.8631	-156.151	Belt_transect	NA	1	0	0	50	2	100	Pocillopora	Pocillopora_eydouxi	0	0	11-20cm	No_Disease	NA	11-20cm
2005-02-25	CRED	MHI	Maui	MAI-02	20.8631	-156.151	Belt_transect	NA	1	0	0	50	2	100	Pocillopora	Pocillopora_eydouxi	0	0	11-20cm	No_Disease	NA	11-20cm
2005-02-25	CRED	MHI	Maui	MAI-02	20.8631	-156.151	Belt_transect	NA	1	0	0	50	2	100	Pocillopora	Pocillopora_eydouxi	0	0	11-20cm	No_Disease	NA	11-20cm
2005-02-25	CRED	MHI	Maui	MAI-02	20.8631	-156.151	Belt_transect	NA	1	0	0	50	2	100	Pocillopora	Pocillopora_eydouxi	0	0	11-20cm	No_Disease	NA	11-20cm
2005-02-25	CRED	MHI	Maui	MAI-02	20.8631	-156.151	Belt_transect	NA	1	0	0	50	2	100	Pocillopora	Pocillopora_eydouxi	0	0	11-20cm	No_Disease	NA	11-20cm
2005-02-25	CRED	MHI	Maui	MAI-02	20.8631	-156.151	Belt_transect	NA	1	0	0	50	2	100	Pocillopora	Pocillopora_eydouxi	0	0	21-40cm	No_Disease	NA	21-40cm
2005-02-25	CRED	MHI	Maui	MAI-02	20.8631	-156.151	Belt_transect	NA	1	0	0	50	2	100	Pocillopora	Pocillopora_eydouxi	0	0	21-40cm	No_Disease	NA	21-40cm
2005-02-25	CRED	MHI	Maui	MAI-02	20.8631	-156.151	Belt_transect	NA	1	0	0	50	2	100	Pocillopora	Pocillopora_eydouxi	0	0	21-40cm	No_Disease	NA	21-40cm
2005-02-25	CRED	MHI	Maui	MAI-02	20.8631	-156.151	Belt_transect	NA	1	0	0	50	2	100	Pocillopora	Pocillopora_eydouxi	0	0	21-40cm	No_Disease	NA	21-40cm
2005-02-25	CRED	MHI	Maui	MAI-02	20.8631	-156.151	Belt_transect	NA	1	0	0	50	2	100	Pocillopora	Pocillopora_eydouxi	0	0	21-40cm	No_Disease	NA	21-40cm
2005-02-25	CRED	MHI	Maui	MAI-02	20.8631	-156.151	Belt_transect	NA	1	0	0	50	2	100	Pocillopora	Pocillopora_eydouxi	0	0	21-40cm	No_Disease	NA	21-40cm
2005-02-25	CRED	MHI	Maui	MAI-02	20.8631	-156.151	Belt_transect	NA	1	0	0	50	2	100	Pocillopora	Pocillopora_eydouxi	0	0	21-40cm	No_Disease	NA	21-40cm
2005-02-25	CRED	MHI	Maui	MAI-02	20.8631	-156.151	Belt_transect	NA	1	0	0	50	2	100	Pocillopora	Pocillopora_eydouxi	0	0	21-40cm	No_Disease	NA	21-40cm
2005-02-25	CRED	MHI	Maui	MAI-02	20.8631	-156.151	Belt_transect	NA	1	0	0	50	2	100	Pocillopora	Pocillopora_eydouxi	0	0	21-40cm	No_Disease	NA	21-40cm
2005-02-25	CRED	MHI	Maui	MAI-02	20.8631	-156.151	Belt_transect	NA	1	0	0	50	2	100	Pocillopora	Pocillopora_eydouxi	0	0	21-40cm	No_Disease	NA	21-40cm
2005-02-25	CRED	MHI	Maui	MAI-02	20.8631	-156.151	Belt_transect	NA	1	0	0	50	2	100	Pocillopora	Pocillopora_eydouxi	0	0	21-40cm	No_Disease	NA	21-40cm
2005-02-25	CRED	MHI	Maui	MAI-02	20.8631	-156.151	Belt_transect	NA	1	0	0	50	2	100	Pocillopora	Pocillopora_eydouxi	0	0	21-40cm	No_Disease	NA	21-40cm
2005-02-25	CRED	MHI	Maui	MAI-02	20.8631	-156.151	Belt_transect	NA	1	0	0	50	2	100	Pocillopora	Pocillopora_eydouxi	0	0	21-40cm	No_Disease	NA	21-40cm
2005-02-25	CRED	MHI	Maui	MAI-02	20.8631	-156.151	Belt_transect	NA	1	0	0	50	2	100	Pocillopora	Pocillopora_eydouxi	0	0	21-40cm	No_Disease	NA	21-40cm
2005-02-25	CRED	MHI	Maui	MAI-02	20.8631	-156.151	Belt_transect	NA	1	0	0	50	2	100	Pocillopora	Pocillopora_eydouxi	0	0	21-40cm	No_Disease	NA	21-40cm
2005-02-25	CRED	MHI	Maui	MAI-02	20.8631	-156.151	Belt_transect	NA	1	0	0	50	2	100	Pocillopora	Pocillopora_eydouxi	0	0	21-40cm	No_Disease	NA	21-40cm
2005-02-25	CRED	MHI	Maui	MAI-02	20.8631	-156.151	Belt_transect	NA	1	0	0	50	2	100	Pocillopora	Pocillopora_eydouxi	0	0	21-40cm	No_Disease	NA	21-40cm
2005-02-25	CRED	MHI	Maui	MAI-02	20.8631	-156.151	Belt_transect	NA	1	0	0	50	2	100	Pocillopora	Pocillopora_eydouxi	0	0	21-40cm	No_Disease	NA	21-40cm
2005-02-25	CRED	MHI	Maui	MAI-02	20.8631	-156.151	Belt_transect	NA	1	0	0	50	2	100	Pocillopora	Pocillopora_eydouxi	0	0	21-40cm	No_Disease	NA	21-40cm
2005-02-25	CRED	MHI	Maui	MAI-02	20.8631	-156.151	Belt_transect	NA	1	0	0	50	2	100	Pocillopora	Pocillopora_eydouxi	0	0	21-40cm	No_Disease	NA	21-40cm
2005-02-25	CRED	MHI	Maui	MAI-02	20.8631	-156.151	Belt_transect	NA	1	0	0	50	2	100	Pocillopora	Pocillopora_eydouxi	0	0	21-40cm	No_Disease	NA	21-40cm
2005-02-25	CRED	MHI	Maui	MAI-02	20.8631	-156.151	Belt_transect	NA	1	0	0	50	2	100	Pocillopora	Pocillopora_eydouxi	0	0	21-40cm	No_Disease	NA	21-40cm
2005-02-25	CRED	MHI	Maui	MAI-02	20.8631	-156.151	Belt_transect	NA	1	0	0	50	2	100	Pocillopora	Pocillopora_eydouxi	0	0	21-40cm	No_Disease	NA	21-40cm
2005-02-25	CRED	MHI	Maui	MAI-02	20.8631	-156.151	Belt_transect	NA	1	0	0	50	2	100	Pocillopora	Pocillopora_eydouxi	0	0	21-40cm	No_Disease	NA	21-40cm
2005-02-25	CRED	MHI	Maui	MAI-02	20.8631	-156.151	Belt_transect	NA	1	0	0	50	2	100	Pocillopora	Pocillopora_eydouxi	0	0	21-40cm	No_Disease	NA	21-40cm
2005-02-25	CRED	MHI	Maui	MAI-02	20.8631	-156.151	Belt_transect	NA	1	0	0	50	2	100	Pocillopora	Pocillopora_eydouxi	0	0	21-40cm	No_Disease	NA	21-40cm
2005-02-25	CRED	MHI	Maui	MAI-02	20.8631	-156.151	Belt_transect	NA	1	0	0	50	2	100	Pocillopora	Pocillopora_eydouxi	0	0	21-40cm	No_Disease	NA	21-40cm
2005-02-25	CRED	MHI	Maui	MAI-02	20.8631	-156.151	Belt_transect	NA	1	0	0	50	2	100	Pocillopora	Pocillopora_eydouxi	0	0	41-80cm	No_Disease	NA	41-80cm
2005-02-25	CRED	MHI	Maui	MAI-02	20.8631	-156.151	Belt_transect	NA	1	0	0	50	2	100	Pocillopora	Pocillopora_eydouxi	0	0	41-80cm	No_Disease	NA	41-80cm
2005-02-25	CRED	MHI	Maui	MAI-02	20.8631	-156.151	Belt_transect	NA	1	0	0	50	2	100	Pocillopora	Pocillopora_eydouxi	0	0	41-80cm	No_Disease	NA	41-80cm
2005-02-25	CRED	MHI	Maui	MAI-02	20.8631	-156.151	Belt_transect	NA	1	0	0	50	2	100	Pocillopora	Pocillopora_eydouxi	0	0	6-10cm	No_Disease	NA	6-10cm
2005-02-25	CRED	MHI	Maui	MAI-02	20.8631	-156.151	Belt_transect	NA	1	0	0	50	2	100	Pocillopora	Pocillopora_eydouxi	0	0	6-10cm	No_Disease	NA	6-10cm
2005-02-25	CRED	MHI	Maui	MAI-02	20.8631	-156.151	Belt_transect	NA	1	0	0	50	2	100	Pocillopora	Pocillopora_eydouxi	0	0	6-10cm	No_Disease	NA	6-10cm
2005-02-25	CRED	MHI	Maui	MAI-02	20.8631	-156.151	Belt_transect	NA	1	0	0	50	2	100	Pocillopora	Pocillopora_eydouxi	0	0	6-10cm	No_Disease	NA	6-10cm
2005-02-25	CRED	MHI	Maui	MAI-02	20.8631	-156.151	Belt_transect	NA	1	0	0	50	2	100	Pocillopora	Pocillopora_eydouxi	0	0	6-10cm	No_Disease	NA	6-10cm
2005-02-25	CRED	MHI	Maui	MAI-02	20.8631	-156.151	Belt_transect	NA	1	0	0	50	2	100	Pocillopora	Pocillopora_eydouxi	0	0	6-10cm	No_Disease	NA	6-10cm
2005-02-25	CRED	MHI	Maui	MAI-02	20.8631	-156.151	Belt_transect	NA	1	0	0	50	2	100	Pocillopora	Pocillopora_eydouxi	0	0	6-10cm	No_Disease	NA	6-10cm
2005-02-25	CRED	MHI	Maui	MAI-02	20.8631	-156.151	Belt_transect	NA	1	0	0	50	2	100	Pocillopora	Pocillopora_eydouxi	0	0	6-10cm	No_Disease	NA	6-10cm
2005-02-25	CRED	MHI	Maui	MAI-02	20.8631	-156.151	Belt_transect	NA	1	0	0	50	2	100	Pocillopora	Pocillopora_eydouxi	0	0	6-10cm	No_Disease	NA	6-10cm
2005-02-25	CRED	MHI	Maui	MAI-02	20.8631	-156.151	Belt_transect	NA	1	0	0	50	2	100	Pocillopora	Pocillopora_eydouxi	0	0	6-10cm	No_Disease	NA	6-10cm
2005-02-25	CRED	MHI	Maui	MAI-02	20.8631	-156.151	Belt_transect	NA	1	0	0	50	2	100	Pocillopora	Pocillopora_eydouxi	0	0	6-10cm	No_Disease	NA	6-10cm
2005-02-25	CRED	MHI	Maui	MAI-02	20.8631	-156.151	Belt_transect	NA	1	0	0	50	2	100	Pocillopora	Pocillopora_eydouxi	0	0	6-10cm	No_Disease	NA	6-10cm
2005-02-25	CRED	MHI	Maui	MAI-02	20.8631	-156.151	Belt_transect	NA	1	0	0	50	2	100	Pocillopora	Pocillopora_eydouxi	0	0	6-10cm	No_Disease	NA	6-10cm
2005-02-25	CRED	MHI	Maui	MAI-02	20.8631	-156.151	Belt_transect	NA	1	0	0	50	2	100	Pocillopora	Pocillopora_eydouxi	0	0	6-10cm	No_Disease	NA	6-10cm
2005-02-25	CRED	MHI	Maui	MAI-02	20.8631	-156.151	Belt_transect	NA	1	0	0	50	2	100	Pocillopora	Pocillopora_eydouxi	0	0	6-10cm	No_Disease	NA	6-10cm
2005-02-25	CRED	MHI	Maui	MAI-02	20.8631	-156.151	Belt_transect	NA	1	0	0	50	2	100	Pocillopora	Pocillopora_eydouxi	0	0	6-10cm	No_Disease	NA	6-10cm
2005-02-25	CRED	MHI	Maui	MAI-02	20.8631	-156.151	Belt_transect	NA	1	0	0	50	2	100	Pocillopora	Pocillopora_eydouxi	0	0	6-10cm	No_Disease	NA	6-10cm
2005-02-25	CRED	MHI	Maui	MAI-02	20.8631	-156.151	Belt_transect	NA	1	0	0	50	2	100	Pocillopora	Pocillopora_eydouxi	0	0	6-10cm	No_Disease	NA	6-10cm
2005-02-25	CRED	MHI	Maui	MAI-02	20.8631	-156.151	Belt_transect	NA	1	0	0	50	2	100	Pocillopora	Pocillopora_eydouxi	0	0	6-10cm	No_Disease	NA	6-10cm
2005-02-25	CRED	MHI	Maui	MAI-02	20.8631	-156.151	Belt_transect	NA	1	0	0	50	2	100	Pocillopora	Pocillopora_eydouxi	0	0	6-10cm	No_Disease	NA	6-10cm
2005-02-25	CRED	MHI	Maui	MAI-02	20.8631	-156.151	Belt_transect	NA	1	0	0	50	2	100	Pocillopora	Pocillopora_eydouxi	0	0	6-10cm	No_Disease	NA	6-10cm
2005-02-25	CRED	MHI	Maui	MAI-02	20.8631	-156.151	Belt_transect	NA	1	0	0	50	2	100	Pocillopora	Pocillopora_eydouxi	0	0	6-10cm	No_Disease	NA	6-10cm
2005-02-25	CRED	MHI	Maui	MAI-02	20.8631	-156.151	Belt_transect	NA	1	0	0	50	2	100	Pocillopora	Pocillopora_eydouxi	0	0	6-10cm	No_Disease	NA	6-10cm
2005-02-25	CRED	MHI	Maui	MAI-02	20.8631	-156.151	Belt_transect	NA	1	0	0	50	2	100	Pocillopora	Pocillopora_eydouxi	0	0	6-10cm	No_Disease	NA	6-10cm
2005-02-25	CRED	MHI	Maui	MAI-02	20.8631	-156.151	Belt_transect	NA	1	0	0	50	2	100	Pocillopora	Pocillopora_eydouxi	0	0	6-10cm	No_Disease	NA	6-10cm
2005-02-25	CRED	MHI	Maui	MAI-02	20.8631	-156.151	Belt_transect	NA	1	0	0	50	2	100	Pocillopora	Pocillopora_eydouxi	0	0	6-10cm	No_Disease	NA	6-10cm
2005-02-25	CRED	MHI	Maui	MAI-02	20.8631	-156.151	Belt_transect	NA	1	0	0	50	2	100	Pocillopora	Pocillopora_eydouxi	0	0	6-10cm	No_Disease	NA	6-10cm
2005-02-25	CRED	MHI	Maui	MAI-02	20.8631	-156.151	Belt_transect	NA	1	0	0	50	2	100	Pocillopora	Pocillopora_eydouxi	0	0	6-10cm	No_Disease	NA	6-10cm
2005-02-25	CRED	MHI	Maui	MAI-02	20.8631	-156.151	Belt_transect	NA	1	0	0	50	2	100	Pocillopora	Pocillopora_eydouxi	0	0	6-10cm	No_Disease	NA	6-10cm
2005-02-25	CRED	MHI	Maui	MAI-02	20.8631	-156.151	Belt_transect	NA	1	0	0	50	2	100	Pocillopora	Pocillopora_eydouxi	0	0	6-10cm	No_Disease	NA	6-10cm
2005-02-25	CRED	MHI	Maui	MAI-02	20.8631	-156.151	Belt_transect	NA	1	0	0	50	2	100	Porites	Porites_lobata	0	0	0-5cm	No_Disease	NA	0-5cm
2005-02-25	CRED	MHI	Maui	MAI-02	20.8631	-156.151	Belt_transect	NA	1	0	0	50	2	100	Porites	Porites_lobata	0	0	0-5cm	No_Disease	NA	0-5cm
2005-02-25	CRED	MHI	Maui	MAI-02	20.8631	-156.151	Belt_transect	NA	1	0	0	50	2	100	Porites	Porites_lobata	0	0	0-5cm	No_Disease	NA	0-5cm
2005-02-25	CRED	MHI	Maui	MAI-02	20.8631	-156.151	Belt_transect	NA	1	0	0	50	2	100	Porites	Porites_lobata	0	0	0-5cm	No_Disease	NA	0-5cm
2005-02-25	CRED	MHI	Maui	MAI-02	20.8631	-156.151	Belt_transect	NA	1	0	0	50	2	100	Porites	Porites_lobata	0	0	0-5cm	No_Disease	NA	0-5cm
2005-02-25	CRED	MHI	Maui	MAI-02	20.8631	-156.151	Belt_transect	NA	1	0	0	50	2	100	Porites	Porites_lobata	0	0	0-5cm	No_Disease	NA	0-5cm
2005-02-25	CRED	MHI	Maui	MAI-02	20.8631	-156.151	Belt_transect	NA	1	0	0	50	2	100	Porites	Porites_lobata	0	0	0-5cm	No_Disease	NA	0-5cm
2005-02-25	CRED	MHI	Maui	MAI-02	20.8631	-156.151	Belt_transect	NA	1	0	0	50	2	100	Porites	Porites_lobata	0	0	0-5cm	No_Disease	NA	0-5cm
2005-02-25	CRED	MHI	Maui	MAI-02	20.8631	-156.151	Belt_transect	NA	1	0	0	50	2	100	Porites	Porites_lobata	0	0	0-5cm	No_Disease	NA	0-5cm
2005-02-25	CRED	MHI	Maui	MAI-02	20.8631	-156.151	Belt_transect	NA	1	0	0	50	2	100	Porites	Porites_lobata	0	0	0-5cm	No_Disease	NA	0-5cm
2005-02-25	CRED	MHI	Maui	MAI-02	20.8631	-156.151	Belt_transect	NA	1	0	0	50	2	100	Porites	Porites_lobata	0	0	0-5cm	No_Disease	NA	0-5cm
2005-02-25	CRED	MHI	Maui	MAI-02	20.8631	-156.151	Belt_transect	NA	1	0	0	50	2	100	Porites	Porites_lobata	0	0	0-5cm	No_Disease	NA	0-5cm
2005-02-25	CRED	MHI	Maui	MAI-02	20.8631	-156.151	Belt_transect	NA	1	0	0	50	2	100	Porites	Porites_lobata	0	0	0-5cm	No_Disease	NA	0-5cm
2005-02-25	CRED	MHI	Maui	MAI-02	20.8631	-156.151	Belt_transect	NA	1	0	0	50	2	100	Porites	Porites_lobata	0	0	0-5cm	No_Disease	NA	0-5cm
2005-02-25	CRED	MHI	Maui	MAI-02	20.8631	-156.151	Belt_transect	NA	1	0	0	50	2	100	Porites	Porites_lobata	0	0	0-5cm	No_Disease	NA	0-5cm
2005-02-25	CRED	MHI	Maui	MAI-02	20.8631	-156.151	Belt_transect	NA	1	0	0	50	2	100	Porites	Porites_lobata	0	0	0-5cm	No_Disease	NA	0-5cm
2005-02-25	CRED	MHI	Maui	MAI-02	20.8631	-156.151	Belt_transect	NA	1	0	0	50	2	100	Porites	Porites_lobata	0	0	0-5cm	No_Disease	NA	0-5cm
2005-02-25	CRED	MHI	Maui	MAI-02	20.8631	-156.151	Belt_transect	NA	1	0	0	50	2	100	Porites	Porites_lobata	0	0	0-5cm	No_Disease	NA	0-5cm
2005-02-25	CRED	MHI	Maui	MAI-02	20.8631	-156.151	Belt_transect	NA	1	0	0	50	2	100	Porites	Porites_lobata	0	0	0-5cm	No_Disease	NA	0-5cm
2005-02-25	CRED	MHI	Maui	MAI-02	20.8631	-156.151	Belt_transect	NA	1	0	0	50	2	100	Porites	Porites_lobata	0	0	0-5cm	No_Disease	NA	0-5cm
2005-02-25	CRED	MHI	Maui	MAI-02	20.8631	-156.151	Belt_transect	NA	1	0	0	50	2	100	Porites	Porites_lobata	0	0	0-5cm	No_Disease	NA	0-5cm
2005-02-25	CRED	MHI	Maui	MAI-02	20.8631	-156.151	Belt_transect	NA	1	0	0	50	2	100	Porites	Porites_lobata	0	0	0-5cm	No_Disease	NA	0-5cm
2005-02-25	CRED	MHI	Maui	MAI-02	20.8631	-156.151	Belt_transect	NA	1	0	0	50	2	100	Porites	Porites_lobata	0	0	0-5cm	No_Disease	NA	0-5cm
2005-02-25	CRED	MHI	Maui	MAI-02	20.8631	-156.151	Belt_transect	NA	1	0	0	50	2	100	Porites	Porites_lobata	0	0	0-5cm	No_Disease	NA	0-5cm
2005-02-25	CRED	MHI	Maui	MAI-02	20.8631	-156.151	Belt_transect	NA	1	0	0	50	2	100	Porites	Porites_lobata	0	0	0-5cm	No_Disease	NA	0-5cm
2005-02-25	CRED	MHI	Maui	MAI-02	20.8631	-156.151	Belt_transect	NA	1	0	0	50	2	100	Porites	Porites_lobata	0	0	0-5cm	No_Disease	NA	0-5cm
2005-02-25	CRED	MHI	Maui	MAI-02	20.8631	-156.151	Belt_transect	NA	1	0	0	50	2	100	Porites	Porites_lobata	0	0	0-5cm	No_Disease	NA	0-5cm
2005-02-25	CRED	MHI	Maui	MAI-02	20.8631	-156.151	Belt_transect	NA	1	0	0	50	2	100	Porites	Porites_lobata	0	0	0-5cm	No_Disease	NA	0-5cm
2005-02-25	CRED	MHI	Maui	MAI-02	20.8631	-156.151	Belt_transect	NA	1	0	0	50	2	100	Porites	Porites_lobata	0	0	0-5cm	No_Disease	NA	0-5cm
2005-02-25	CRED	MHI	Maui	MAI-02	20.8631	-156.151	Belt_transect	NA	1	0	0	50	2	100	Porites	Porites_lobata	0	0	0-5cm	No_Disease	NA	0-5cm
2005-02-25	CRED	MHI	Maui	MAI-02	20.8631	-156.151	Belt_transect	NA	1	0	0	50	2	100	Porites	Porites_lobata	0	0	0-5cm	No_Disease	NA	0-5cm
2005-02-25	CRED	MHI	Maui	MAI-02	20.8631	-156.151	Belt_transect	NA	1	0	0	50	2	100	Porites	Porites_lobata	0	0	0-5cm	No_Disease	NA	0-5cm
2005-02-25	CRED	MHI	Maui	MAI-02	20.8631	-156.151	Belt_transect	NA	1	0	0	50	2	100	Porites	Porites_lobata	0	0	0-5cm	No_Disease	NA	0-5cm
2005-02-25	CRED	MHI	Maui	MAI-02	20.8631	-156.151	Belt_transect	NA	1	0	0	50	2	100	Porites	Porites_lobata	0	0	0-5cm	No_Disease	NA	0-5cm
2005-02-25	CRED	MHI	Maui	MAI-02	20.8631	-156.151	Belt_transect	NA	1	0	0	50	2	100	Porites	Porites_lobata	0	0	0-5cm	No_Disease	NA	0-5cm
2005-02-25	CRED	MHI	Maui	MAI-02	20.8631	-156.151	Belt_transect	NA	1	0	0	50	2	100	Porites	Porites_lobata	0	0	0-5cm	No_Disease	NA	0-5cm
2005-02-25	CRED	MHI	Maui	MAI-02	20.8631	-156.151	Belt_transect	NA	1	0	0	50	2	100	Porites	Porites_lobata	0	0	0-5cm	No_Disease	NA	0-5cm
2005-02-25	CRED	MHI	Maui	MAI-02	20.8631	-156.151	Belt_transect	NA	1	0	0	50	2	100	Porites	Porites_lobata	0	0	0-5cm	No_Disease	NA	0-5cm
2005-02-25	CRED	MHI	Maui	MAI-02	20.8631	-156.151	Belt_transect	NA	1	0	0	50	2	100	Porites	Porites_lobata	0	0	0-5cm	No_Disease	NA	0-5cm
2005-02-25	CRED	MHI	Maui	MAI-02	20.8631	-156.151	Belt_transect	NA	1	0	0	50	2	100	Porites	Porites_lobata	0	0	0-5cm	No_Disease	NA	0-5cm
2005-02-25	CRED	MHI	Maui	MAI-02	20.8631	-156.151	Belt_transect	NA	1	0	0	50	2	100	Porites	Porites_lobata	0	0	0-5cm	No_Disease	NA	0-5cm
2005-02-25	CRED	MHI	Maui	MAI-02	20.8631	-156.151	Belt_transect	NA	1	0	0	50	2	100	Porites	Porites_lobata	0	0	0-5cm	No_Disease	NA	0-5cm
2005-02-25	CRED	MHI	Maui	MAI-02	20.8631	-156.151	Belt_transect	NA	1	0	0	50	2	100	Porites	Porites_lobata	0	0	0-5cm	No_Disease	NA	0-5cm
2005-02-25	CRED	MHI	Maui	MAI-02	20.8631	-156.151	Belt_transect	NA	1	0	0	50	2	100	Porites	Porites_lobata	0	0	0-5cm	No_Disease	NA	0-5cm
2005-02-25	CRED	MHI	Maui	MAI-02	20.8631	-156.151	Belt_transect	NA	1	0	0	50	2	100	Porites	Porites_lobata	0	0	0-5cm	No_Disease	NA	0-5cm
2005-02-25	CRED	MHI	Maui	MAI-02	20.8631	-156.151	Belt_transect	NA	1	0	0	50	2	100	Porites	Porites_lobata	0	0	0-5cm	No_Disease	NA	0-5cm
2005-02-25	CRED	MHI	Maui	MAI-02	20.8631	-156.151	Belt_transect	NA	1	0	0	50	2	100	Porites	Porites_lobata	0	0	0-5cm	No_Disease	NA	0-5cm
2005-02-25	CRED	MHI	Maui	MAI-02	20.8631	-156.151	Belt_transect	NA	1	0	0	50	2	100	Porites	Porites_lobata	0	0	0-5cm	No_Disease	NA	0-5cm
2005-02-25	CRED	MHI	Maui	MAI-02	20.8631	-156.151	Belt_transect	NA	1	0	0	50	2	100	Porites	Porites_lobata	0	0	0-5cm	No_Disease	NA	0-5cm
2005-02-25	CRED	MHI	Maui	MAI-02	20.8631	-156.151	Belt_transect	NA	1	0	0	50	2	100	Porites	Porites_lobata	0	0	0-5cm	No_Disease	NA	0-5cm
2005-02-25	CRED	MHI	Maui	MAI-02	20.8631	-156.151	Belt_transect	NA	1	0	0	50	2	100	Porites	Porites_lobata	0	0	0-5cm	No_Disease	NA	0-5cm
2005-02-25	CRED	MHI	Maui	MAI-02	20.8631	-156.151	Belt_transect	NA	1	0	0	50	2	100	Porites	Porites_lobata	0	0	0-5cm	No_Disease	NA	0-5cm
2005-02-25	CRED	MHI	Maui	MAI-02	20.8631	-156.151	Belt_transect	NA	1	0	0	50	2	100	Porites	Porites_lobata	0	0	0-5cm	No_Disease	NA	0-5cm
2005-02-25	CRED	MHI	Maui	MAI-02	20.8631	-156.151	Belt_transect	NA	1	0	0	50	2	100	Porites	Porites_lobata	0	0	0-5cm	No_Disease	NA	0-5cm
2005-02-25	CRED	MHI	Maui	MAI-02	20.8631	-156.151	Belt_transect	NA	1	0	0	50	2	100	Porites	Porites_lobata	0	0	0-5cm	No_Disease	NA	0-5cm
2005-02-25	CRED	MHI	Maui	MAI-02	20.8631	-156.151	Belt_transect	NA	1	0	0	50	2	100	Porites	Porites_lobata	0	0	0-5cm	No_Disease	NA	0-5cm
2005-02-25	CRED	MHI	Maui	MAI-02	20.8631	-156.151	Belt_transect	NA	1	0	0	50	2	100	Porites	Porites_lobata	0	0	0-5cm	No_Disease	NA	0-5cm
2005-02-25	CRED	MHI	Maui	MAI-02	20.8631	-156.151	Belt_transect	NA	1	0	0	50	2	100	Porites	Porites_lobata	0	0	0-5cm	No_Disease	NA	0-5cm
2005-02-25	CRED	MHI	Maui	MAI-02	20.8631	-156.151	Belt_transect	NA	1	0	0	50	2	100	Porites	Porites_lobata	0	0	0-5cm	No_Disease	NA	0-5cm
2005-02-25	CRED	MHI	Maui	MAI-02	20.8631	-156.151	Belt_transect	NA	1	0	0	50	2	100	Porites	Porites_lobata	0	0	0-5cm	No_Disease	NA	0-5cm
2005-02-25	CRED	MHI	Maui	MAI-02	20.8631	-156.151	Belt_transect	NA	1	0	0	50	2	100	Porites	Porites_lobata	0	0	0-5cm	No_Disease	NA	0-5cm
2005-02-25	CRED	MHI	Maui	MAI-02	20.8631	-156.151	Belt_transect	NA	1	0	0	50	2	100	Porites	Porites_lobata	0	0	0-5cm	No_Disease	NA	0-5cm
2005-02-25	CRED	MHI	Maui	MAI-02	20.8631	-156.151	Belt_transect	NA	1	0	0	50	2	100	Porites	Porites_lobata	0	0	0-5cm	No_Disease	NA	0-5cm
2005-02-25	CRED	MHI	Maui	MAI-02	20.8631	-156.151	Belt_transect	NA	1	0	0	50	2	100	Porites	Porites_lobata	0	0	0-5cm	No_Disease	NA	0-5cm
2005-02-25	CRED	MHI	Maui	MAI-02	20.8631	-156.151	Belt_transect	NA	1	0	0	50	2	100	Porites	Porites_lobata	0	0	0-5cm	No_Disease	NA	0-5cm
2005-02-25	CRED	MHI	Maui	MAI-02	20.8631	-156.151	Belt_transect	NA	1	0	0	50	2	100	Porites	Porites_lobata	0	0	0-5cm	No_Disease	NA	0-5cm
2005-02-25	CRED	MHI	Maui	MAI-02	20.8631	-156.151	Belt_transect	NA	1	0	0	50	2	100	Porites	Porites_lobata	0	0	0-5cm	No_Disease	NA	0-5cm
2005-02-25	CRED	MHI	Maui	MAI-02	20.8631	-156.151	Belt_transect	NA	1	0	0	50	2	100	Porites	Porites_lobata	0	0	0-5cm	No_Disease	NA	0-5cm
2005-02-25	CRED	MHI	Maui	MAI-02	20.8631	-156.151	Belt_transect	NA	1	0	0	50	2	100	Porites	Porites_lobata	0	0	0-5cm	No_Disease	NA	0-5cm
2005-02-25	CRED	MHI	Maui	MAI-02	20.8631	-156.151	Belt_transect	NA	1	0	0	50	2	100	Porites	Porites_lobata	0	0	0-5cm	No_Disease	NA	0-5cm
2005-02-25	CRED	MHI	Maui	MAI-02	20.8631	-156.151	Belt_transect	NA	1	0	0	50	2	100	Porites	Porites_lobata	0	0	0-5cm	No_Disease	NA	0-5cm
2005-02-25	CRED	MHI	Maui	MAI-02	20.8631	-156.151	Belt_transect	NA	1	0	0	50	2	100	Porites	Porites_lobata	0	0	11-20cm	No_Disease	NA	11-20cm
2005-02-25	CRED	MHI	Maui	MAI-02	20.8631	-156.151	Belt_transect	NA	1	0	0	50	2	100	Porites	Porites_lobata	0	0	11-20cm	No_Disease	NA	11-20cm
2005-02-25	CRED	MHI	Maui	MAI-02	20.8631	-156.151	Belt_transect	NA	1	0	0	50	2	100	Porites	Porites_lobata	0	0	11-20cm	No_Disease	NA	11-20cm
2005-02-25	CRED	MHI	Maui	MAI-02	20.8631	-156.151	Belt_transect	NA	1	0	0	50	2	100	Porites	Porites_lobata	0	0	11-20cm	No_Disease	NA	11-20cm
2005-02-25	CRED	MHI	Maui	MAI-02	20.8631	-156.151	Belt_transect	NA	1	0	0	50	2	100	Porites	Porites_lobata	0	0	11-20cm	No_Disease	NA	11-20cm
2005-02-25	CRED	MHI	Maui	MAI-02	20.8631	-156.151	Belt_transect	NA	1	0	0	50	2	100	Porites	Porites_lobata	0	0	11-20cm	No_Disease	NA	11-20cm
2005-02-25	CRED	MHI	Maui	MAI-02	20.8631	-156.151	Belt_transect	NA	1	0	0	50	2	100	Porites	Porites_lobata	0	0	11-20cm	No_Disease	NA	11-20cm
2005-02-25	CRED	MHI	Maui	MAI-02	20.8631	-156.151	Belt_transect	NA	1	0	0	50	2	100	Porites	Porites_lobata	0	0	11-20cm	No_Disease	NA	11-20cm
2005-02-25	CRED	MHI	Maui	MAI-02	20.8631	-156.151	Belt_transect	NA	1	0	0	50	2	100	Porites	Porites_lobata	0	0	11-20cm	No_Disease	NA	11-20cm
2005-02-25	CRED	MHI	Maui	MAI-02	20.8631	-156.151	Belt_transect	NA	1	0	0	50	2	100	Porites	Porites_lobata	0	0	11-20cm	No_Disease	NA	11-20cm
2005-02-25	CRED	MHI	Maui	MAI-02	20.8631	-156.151	Belt_transect	NA	1	0	0	50	2	100	Porites	Porites_lobata	0	0	11-20cm	No_Disease	NA	11-20cm
2005-02-25	CRED	MHI	Maui	MAI-02	20.8631	-156.151	Belt_transect	NA	1	0	0	50	2	100	Porites	Porites_lobata	0	0	11-20cm	No_Disease	NA	11-20cm
2005-02-25	CRED	MHI	Maui	MAI-02	20.8631	-156.151	Belt_transect	NA	1	0	0	50	2	100	Porites	Porites_lobata	0	0	11-20cm	No_Disease	NA	11-20cm
2005-02-25	CRED	MHI	Maui	MAI-02	20.8631	-156.151	Belt_transect	NA	1	0	0	50	2	100	Porites	Porites_lobata	0	0	11-20cm	No_Disease	NA	11-20cm
2005-02-25	CRED	MHI	Maui	MAI-02	20.8631	-156.151	Belt_transect	NA	1	0	0	50	2	100	Porites	Porites_lobata	0	0	11-20cm	No_Disease	NA	11-20cm
2005-02-25	CRED	MHI	Maui	MAI-02	20.8631	-156.151	Belt_transect	NA	1	0	0	50	2	100	Porites	Porites_lobata	0	0	11-20cm	No_Disease	NA	11-20cm
2005-02-25	CRED	MHI	Maui	MAI-02	20.8631	-156.151	Belt_transect	NA	1	0	0	50	2	100	Porites	Porites_lobata	0	0	11-20cm	No_Disease	NA	11-20cm
2005-02-25	CRED	MHI	Maui	MAI-02	20.8631	-156.151	Belt_transect	NA	1	0	0	50	2	100	Porites	Porites_lobata	0	0	11-20cm	No_Disease	NA	11-20cm
2005-02-25	CRED	MHI	Maui	MAI-02	20.8631	-156.151	Belt_transect	NA	1	0	0	50	2	100	Porites	Porites_lobata	0	0	11-20cm	No_Disease	NA	11-20cm
2005-02-25	CRED	MHI	Maui	MAI-02	20.8631	-156.151	Belt_transect	NA	1	0	0	50	2	100	Porites	Porites_lobata	0	0	11-20cm	No_Disease	NA	11-20cm
2005-02-25	CRED	MHI	Maui	MAI-02	20.8631	-156.151	Belt_transect	NA	1	0	0	50	2	100	Porites	Porites_lobata	0	0	11-20cm	No_Disease	NA	11-20cm
2005-02-25	CRED	MHI	Maui	MAI-02	20.8631	-156.151	Belt_transect	NA	1	0	0	50	2	100	Porites	Porites_lobata	0	0	11-20cm	No_Disease	NA	11-20cm
2005-02-25	CRED	MHI	Maui	MAI-02	20.8631	-156.151	Belt_transect	NA	1	0	0	50	2	100	Porites	Porites_lobata	0	0	11-20cm	No_Disease	NA	11-20cm
2005-02-25	CRED	MHI	Maui	MAI-02	20.8631	-156.151	Belt_transect	NA	1	0	0	50	2	100	Porites	Porites_lobata	0	0	11-20cm	No_Disease	NA	11-20cm
2005-02-25	CRED	MHI	Maui	MAI-02	20.8631	-156.151	Belt_transect	NA	1	0	0	50	2	100	Porites	Porites_lobata	0	0	11-20cm	No_Disease	NA	11-20cm
2005-02-25	CRED	MHI	Maui	MAI-02	20.8631	-156.151	Belt_transect	NA	1	0	0	50	2	100	Porites	Porites_lobata	0	0	11-20cm	No_Disease	NA	11-20cm
2005-02-25	CRED	MHI	Maui	MAI-02	20.8631	-156.151	Belt_transect	NA	1	0	0	50	2	100	Porites	Porites_lobata	0	0	11-20cm	No_Disease	NA	11-20cm
2005-02-25	CRED	MHI	Maui	MAI-02	20.8631	-156.151	Belt_transect	NA	1	0	0	50	2	100	Porites	Porites_lobata	0	0	11-20cm	No_Disease	NA	11-20cm
2005-02-25	CRED	MHI	Maui	MAI-02	20.8631	-156.151	Belt_transect	NA	1	0	0	50	2	100	Porites	Porites_lobata	0	0	11-20cm	No_Disease	NA	11-20cm
2005-02-25	CRED	MHI	Maui	MAI-02	20.8631	-156.151	Belt_transect	NA	1	0	0	50	2	100	Porites	Porites_lobata	0	0	11-20cm	No_Disease	NA	11-20cm
2005-02-25	CRED	MHI	Maui	MAI-02	20.8631	-156.151	Belt_transect	NA	1	0	0	50	2	100	Porites	Porites_lobata	0	0	21-40cm	No_Disease	NA	21-40cm
2005-02-25	CRED	MHI	Maui	MAI-02	20.8631	-156.151	Belt_transect	NA	1	0	0	50	2	100	Porites	Porites_lobata	0	0	21-40cm	No_Disease	NA	21-40cm
2005-02-25	CRED	MHI	Maui	MAI-02	20.8631	-156.151	Belt_transect	NA	1	0	0	50	2	100	Porites	Porites_lobata	0	0	21-40cm	No_Disease	NA	21-40cm
2005-02-25	CRED	MHI	Maui	MAI-02	20.8631	-156.151	Belt_transect	NA	1	0	0	50	2	100	Porites	Porites_lobata	0	0	6-10cm	No_Disease	NA	6-10cm
2005-02-25	CRED	MHI	Maui	MAI-02	20.8631	-156.151	Belt_transect	NA	1	0	0	50	2	100	Porites	Porites_lobata	0	0	6-10cm	No_Disease	NA	6-10cm
2005-02-25	CRED	MHI	Maui	MAI-02	20.8631	-156.151	Belt_transect	NA	1	0	0	50	2	100	Porites	Porites_lobata	0	0	6-10cm	No_Disease	NA	6-10cm
2005-02-25	CRED	MHI	Maui	MAI-02	20.8631	-156.151	Belt_transect	NA	1	0	0	50	2	100	Porites	Porites_lobata	0	0	6-10cm	No_Disease	NA	6-10cm
2005-02-25	CRED	MHI	Maui	MAI-02	20.8631	-156.151	Belt_transect	NA	1	0	0	50	2	100	Porites	Porites_lobata	0	0	6-10cm	No_Disease	NA	6-10cm
2005-02-25	CRED	MHI	Maui	MAI-02	20.8631	-156.151	Belt_transect	NA	1	0	0	50	2	100	Porites	Porites_lobata	0	0	6-10cm	No_Disease	NA	6-10cm
2005-02-25	CRED	MHI	Maui	MAI-02	20.8631	-156.151	Belt_transect	NA	1	0	0	50	2	100	Porites	Porites_lobata	0	0	6-10cm	No_Disease	NA	6-10cm
2005-02-25	CRED	MHI	Maui	MAI-02	20.8631	-156.151	Belt_transect	NA	1	0	0	50	2	100	Porites	Porites_lobata	0	0	6-10cm	No_Disease	NA	6-10cm
2005-02-25	CRED	MHI	Maui	MAI-02	20.8631	-156.151	Belt_transect	NA	1	0	0	50	2	100	Porites	Porites_lobata	0	0	6-10cm	No_Disease	NA	6-10cm
2005-02-25	CRED	MHI	Maui	MAI-02	20.8631	-156.151	Belt_transect	NA	1	0	0	50	2	100	Porites	Porites_lobata	0	0	6-10cm	No_Disease	NA	6-10cm
2005-02-25	CRED	MHI	Maui	MAI-02	20.8631	-156.151	Belt_transect	NA	1	0	0	50	2	100	Porites	Porites_lobata	0	0	6-10cm	No_Disease	NA	6-10cm
2005-02-25	CRED	MHI	Maui	MAI-02	20.8631	-156.151	Belt_transect	NA	1	0	0	50	2	100	Porites	Porites_lobata	0	0	6-10cm	No_Disease	NA	6-10cm
2005-02-25	CRED	MHI	Maui	MAI-02	20.8631	-156.151	Belt_transect	NA	1	0	0	50	2	100	Porites	Porites_lobata	0	0	6-10cm	No_Disease	NA	6-10cm
2005-02-25	CRED	MHI	Maui	MAI-02	20.8631	-156.151	Belt_transect	NA	1	0	0	50	2	100	Porites	Porites_lobata	0	0	6-10cm	No_Disease	NA	6-10cm
2005-02-25	CRED	MHI	Maui	MAI-02	20.8631	-156.151	Belt_transect	NA	1	0	0	50	2	100	Porites	Porites_lobata	0	0	6-10cm	No_Disease	NA	6-10cm
2005-02-25	CRED	MHI	Maui	MAI-02	20.8631	-156.151	Belt_transect	NA	1	0	0	50	2	100	Porites	Porites_lobata	0	0	6-10cm	No_Disease	NA	6-10cm
2005-02-25	CRED	MHI	Maui	MAI-02	20.8631	-156.151	Belt_transect	NA	1	0	0	50	2	100	Porites	Porites_lobata	0	0	6-10cm	No_Disease	NA	6-10cm
2005-02-25	CRED	MHI	Maui	MAI-02	20.8631	-156.151	Belt_transect	NA	1	0	0	50	2	100	Porites	Porites_lobata	0	0	6-10cm	No_Disease	NA	6-10cm
2005-02-25	CRED	MHI	Maui	MAI-02	20.8631	-156.151	Belt_transect	NA	1	0	0	50	2	100	Porites	Porites_lobata	0	0	6-10cm	No_Disease	NA	6-10cm
2005-02-25	CRED	MHI	Maui	MAI-02	20.8631	-156.151	Belt_transect	NA	1	0	0	50	2	100	Porites	Porites_lobata	0	0	6-10cm	No_Disease	NA	6-10cm
2005-02-25	CRED	MHI	Maui	MAI-02	20.8631	-156.151	Belt_transect	NA	1	0	0	50	2	100	Porites	Porites_lobata	0	0	6-10cm	No_Disease	NA	6-10cm
2005-02-25	CRED	MHI	Maui	MAI-02	20.8631	-156.151	Belt_transect	NA	1	0	0	50	2	100	Porites	Porites_lobata	0	0	6-10cm	No_Disease	NA	6-10cm
2005-02-25	CRED	MHI	Maui	MAI-02	20.8631	-156.151	Belt_transect	NA	1	0	0	50	2	100	Porites	Porites_lobata	0	0	6-10cm	No_Disease	NA	6-10cm
2005-02-25	CRED	MHI	Maui	MAI-02	20.8631	-156.151	Belt_transect	NA	1	0	0	50	2	100	Porites	Porites_lobata	0	0	6-10cm	No_Disease	NA	6-10cm
2005-02-25	CRED	MHI	Maui	MAI-02	20.8631	-156.151	Belt_transect	NA	1	0	0	50	2	100	Porites	Porites_lobata	0	0	6-10cm	No_Disease	NA	6-10cm
2005-02-25	CRED	MHI	Maui	MAI-02	20.8631	-156.151	Belt_transect	NA	1	0	0	50	2	100	Porites	Porites_lobata	0	0	6-10cm	No_Disease	NA	6-10cm
2005-02-25	CRED	MHI	Maui	MAI-02	20.8631	-156.151	Belt_transect	NA	1	0	0	50	2	100	Porites	Porites_lobata	0	0	6-10cm	No_Disease	NA	6-10cm
2005-02-25	CRED	MHI	Maui	MAI-02	20.8631	-156.151	Belt_transect	NA	1	0	0	50	2	100	Porites	Porites_lobata	0	0	6-10cm	No_Disease	NA	6-10cm
2005-02-25	CRED	MHI	Maui	MAI-02	20.8631	-156.151	Belt_transect	NA	1	0	0	50	2	100	Porites	Porites_lobata	0	0	6-10cm	No_Disease	NA	6-10cm
2005-02-25	CRED	MHI	Maui	MAI-02	20.8631	-156.151	Belt_transect	NA	1	0	0	50	2	100	Porites	Porites_lobata	0	0	6-10cm	No_Disease	NA	6-10cm
2005-02-25	CRED	MHI	Maui	MAI-02	20.8631	-156.151	Belt_transect	NA	1	0	0	50	2	100	Porites	Porites_lobata	0	0	6-10cm	No_Disease	NA	6-10cm
2005-02-25	CRED	MHI	Maui	MAI-02	20.8631	-156.151	Belt_transect	NA	1	0	0	50	2	100	Porites	Porites_lobata	0	0	6-10cm	No_Disease	NA	6-10cm
2005-02-25	CRED	MHI	Maui	MAI-02	20.8631	-156.151	Belt_transect	NA	1	0	0	50	2	100	Porites	Porites_lobata	0	0	6-10cm	No_Disease	NA	6-10cm
2005-02-25	CRED	MHI	Maui	MAI-02	20.8631	-156.151	Belt_transect	NA	1	0	0	50	2	100	Porites	Porites_lobata	0	0	6-10cm	No_Disease	NA	6-10cm
2005-02-25	CRED	MHI	Maui	MAI-02	20.8631	-156.151	Belt_transect	NA	1	0	0	50	2	100	Porites	Porites_lobata	0	0	6-10cm	No_Disease	NA	6-10cm
2005-02-25	CRED	MHI	Maui	MAI-02	20.8631	-156.151	Belt_transect	NA	1	0	0	50	2	100	Porites	Porites_lobata	0	0	6-10cm	No_Disease	NA	6-10cm
2005-02-25	CRED	MHI	Maui	MAI-02	20.8631	-156.151	Belt_transect	NA	1	0	0	50	2	100	Porites	Porites_lobata	0	0	6-10cm	No_Disease	NA	6-10cm
2005-02-25	CRED	MHI	Maui	MAI-02	20.8631	-156.151	Belt_transect	NA	1	0	0	50	2	100	Porites	Porites_lobata	0	0	6-10cm	No_Disease	NA	6-10cm
2005-02-25	CRED	MHI	Maui	MAI-02	20.8631	-156.151	Belt_transect	NA	1	0	0	50	2	100	Porites	Porites_lobata	0	0	6-10cm	No_Disease	NA	6-10cm
2005-02-25	CRED	MHI	Maui	MAI-02	20.8631	-156.151	Belt_transect	NA	1	0	0	50	2	100	Porites	Porites_lobata	0	0	6-10cm	No_Disease	NA	6-10cm
2005-02-25	CRED	MHI	Maui	MAI-02	20.8631	-156.151	Belt_transect	NA	1	0	0	50	2	100	Porites	Porites_lobata	0	0	6-10cm	No_Disease	NA	6-10cm
2005-02-25	CRED	MHI	Maui	MAI-02	20.8631	-156.151	Belt_transect	NA	1	0	0	50	2	100	Porites	Porites_lobata	0	0	6-10cm	No_Disease	NA	6-10cm
2005-02-25	CRED	MHI	Maui	MAI-02	20.8631	-156.151	Belt_transect	NA	1	0	0	50	2	100	Porites	Porites_lobata	0	0	6-10cm	No_Disease	NA	6-10cm
2005-02-25	CRED	MHI	Maui	MAI-02	20.8631	-156.151	Belt_transect	NA	1	0	0	50	2	100	Porites	Porites_lobata	0	0	6-10cm	No_Disease	NA	6-10cm
2005-02-25	CRED	MHI	Maui	MAI-02	20.8631	-156.151	Belt_transect	NA	1	0	0	50	2	100	Porites	Porites_lobata	0	0	6-10cm	No_Disease	NA	6-10cm
2005-02-25	CRED	MHI	Maui	MAI-02	20.8631	-156.151	Belt_transect	NA	1	0	0	50	2	100	Porites	Porites_lobata	0	0	6-10cm	No_Disease	NA	6-10cm
2005-02-25	CRED	MHI	Maui	MAI-02	20.8631	-156.151	Belt_transect	NA	1	0	0	50	2	100	Porites	Porites_lobata	0	0	6-10cm	No_Disease	NA	6-10cm
2005-02-25	CRED	MHI	Maui	MAI-02	20.8631	-156.151	Belt_transect	NA	1	0	0	50	2	100	Porites	Porites_lobata	0	0	6-10cm	No_Disease	NA	6-10cm
2005-02-25	CRED	MHI	Maui	MAI-02	20.8631	-156.151	Belt_transect	NA	1	0	0	50	2	100	Porites	Porites_lobata	0	0	6-10cm	No_Disease	NA	6-10cm
2005-02-25	CRED	MHI	Maui	MAI-02	20.8631	-156.151	Belt_transect	NA	1	0	0	50	2	100	Porites	Porites_lobata	0	0	6-10cm	No_Disease	NA	6-10cm
2005-02-25	CRED	MHI	Maui	MAI-02	20.8631	-156.151	Belt_transect	NA	1	0	0	50	2	100	Porites	Porites_lobata	0	0	6-10cm	No_Disease	NA	6-10cm
2005-02-25	CRED	MHI	Maui	MAI-02	20.8631	-156.151	Belt_transect	NA	1	0	0	50	2	100	Porites	Porites_lobata	0	0	6-10cm	No_Disease	NA	6-10cm
2005-02-25	CRED	MHI	Maui	MAI-02	20.8631	-156.151	Belt_transect	NA	1	0	0	50	2	100	Porites	Porites_lobata	0	0	6-10cm	No_Disease	NA	6-10cm
2005-02-25	CRED	MHI	Maui	MAI-02	20.8631	-156.151	Belt_transect	NA	1	0	0	50	2	100	Porites	Porites_lobata	0	0	6-10cm	No_Disease	NA	6-10cm
2005-02-25	CRED	MHI	Maui	MAI-02	20.8631	-156.151	Belt_transect	NA	1	0	0	50	2	100	Porites	Porites_lobata	0	0	6-10cm	No_Disease	NA	6-10cm
2005-02-25	CRED	MHI	Maui	MAI-02	20.8631	-156.151	Belt_transect	NA	1	0	0	50	2	100	Porites	Porites_lobata	0	0	6-10cm	No_Disease	NA	6-10cm
2005-02-25	CRED	MHI	Maui	MAI-02	20.8631	-156.151	Belt_transect	NA	1	0	0	50	2	100	Porites	Porites_lobata	0	0	6-10cm	No_Disease	NA	6-10cm
2005-02-25	CRED	MHI	Maui	MAI-02	20.8631	-156.151	Belt_transect	NA	1	0	0	50	2	100	Porites	Porites_lobata	0	0	6-10cm	No_Disease	NA	6-10cm
2005-02-25	CRED	MHI	Maui	MAI-02	20.8631	-156.151	Belt_transect	NA	1	0	0	50	2	100	Porites	Porites_lobata	0	0	6-10cm	No_Disease	NA	6-10cm
2005-02-25	CRED	MHI	Maui	MAI-02	20.8631	-156.151	Belt_transect	NA	1	0	0	50	2	100	Porites	Porites_lobata	0	0	6-10cm	No_Disease	NA	6-10cm
2005-02-25	CRED	MHI	Maui	MAI-02	20.8631	-156.151	Belt_transect	NA	1	0	0	50	2	100	Porites	Porites_lobata	0	0	6-10cm	No_Disease	NA	6-10cm
2005-02-25	CRED	MHI	Maui	MAI-02	20.8631	-156.151	Belt_transect	NA	1	0	0	50	2	100	Porites	Porites_lobata	0	0	6-10cm	No_Disease	NA	6-10cm
2005-02-25	CRED	MHI	Maui	MAI-02	20.8631	-156.151	Belt_transect	NA	1	0	0	50	2	100	Porites	Porites_lobata	0	0	6-10cm	No_Disease	NA	6-10cm
2005-02-25	CRED	MHI	Maui	MAI-02	20.8631	-156.151	Belt_transect	NA	1	0	0	50	2	100	Porites	Porites_lobata	0	0	6-10cm	No_Disease	NA	6-10cm
2005-02-25	CRED	MHI	Maui	MAI-02	20.8631	-156.151	Belt_transect	NA	1	0	0	50	2	100	Pocillopora	Pocillopora_meandrina	0	0	0-5cm	No_Disease	NA	0-5cm
2005-02-25	CRED	MHI	Maui	MAI-02	20.8631	-156.151	Belt_transect	NA	1	0	0	50	2	100	Pocillopora	Pocillopora_meandrina	0	0	0-5cm	No_Disease	NA	0-5cm
2005-02-25	CRED	MHI	Maui	MAI-02	20.8631	-156.151	Belt_transect	NA	1	0	0	50	2	100	Pocillopora	Pocillopora_meandrina	0	0	0-5cm	No_Disease	NA	0-5cm
2005-02-25	CRED	MHI	Maui	MAI-02	20.8631	-156.151	Belt_transect	NA	1	0	0	50	2	100	Pocillopora	Pocillopora_meandrina	0	0	0-5cm	No_Disease	NA	0-5cm
2005-02-25	CRED	MHI	Maui	MAI-02	20.8631	-156.151	Belt_transect	NA	1	0	0	50	2	100	Pocillopora	Pocillopora_meandrina	0	0	0-5cm	No_Disease	NA	0-5cm
2005-02-25	CRED	MHI	Maui	MAI-02	20.8631	-156.151	Belt_transect	NA	1	0	0	50	2	100	Pocillopora	Pocillopora_meandrina	0	0	0-5cm	No_Disease	NA	0-5cm
2005-02-25	CRED	MHI	Maui	MAI-02	20.8631	-156.151	Belt_transect	NA	1	0	0	50	2	100	Pocillopora	Pocillopora_meandrina	0	0	0-5cm	No_Disease	NA	0-5cm
2005-02-25	CRED	MHI	Maui	MAI-02	20.8631	-156.151	Belt_transect	NA	1	0	0	50	2	100	Pocillopora	Pocillopora_meandrina	0	0	0-5cm	No_Disease	NA	0-5cm
2005-02-25	CRED	MHI	Maui	MAI-02	20.8631	-156.151	Belt_transect	NA	1	0	0	50	2	100	Pocillopora	Pocillopora_meandrina	0	0	0-5cm	No_Disease	NA	0-5cm
2005-02-25	CRED	MHI	Maui	MAI-02	20.8631	-156.151	Belt_transect	NA	1	0	0	50	2	100	Pocillopora	Pocillopora_meandrina	0	0	0-5cm	No_Disease	NA	0-5cm
2005-02-25	CRED	MHI	Maui	MAI-02	20.8631	-156.151	Belt_transect	NA	1	0	0	50	2	100	Pocillopora	Pocillopora_meandrina	0	0	0-5cm	No_Disease	NA	0-5cm
2005-02-25	CRED	MHI	Maui	MAI-02	20.8631	-156.151	Belt_transect	NA	1	0	0	50	2	100	Pocillopora	Pocillopora_meandrina	0	0	0-5cm	No_Disease	NA	0-5cm
2005-02-25	CRED	MHI	Maui	MAI-02	20.8631	-156.151	Belt_transect	NA	1	0	0	50	2	100	Pocillopora	Pocillopora_meandrina	0	0	0-5cm	No_Disease	NA	0-5cm
2005-02-25	CRED	MHI	Maui	MAI-02	20.8631	-156.151	Belt_transect	NA	1	0	0	50	2	100	Pocillopora	Pocillopora_meandrina	0	0	0-5cm	No_Disease	NA	0-5cm
2005-02-25	CRED	MHI	Maui	MAI-02	20.8631	-156.151	Belt_transect	NA	1	0	0	50	2	100	Pocillopora	Pocillopora_meandrina	0	0	0-5cm	No_Disease	NA	0-5cm
2005-02-25	CRED	MHI	Maui	MAI-02	20.8631	-156.151	Belt_transect	NA	1	0	0	50	2	100	Pocillopora	Pocillopora_meandrina	0	0	0-5cm	No_Disease	NA	0-5cm
2005-02-25	CRED	MHI	Maui	MAI-02	20.8631	-156.151	Belt_transect	NA	1	0	0	50	2	100	Pocillopora	Pocillopora_meandrina	0	0	0-5cm	No_Disease	NA	0-5cm
2005-02-25	CRED	MHI	Maui	MAI-02	20.8631	-156.151	Belt_transect	NA	1	0	0	50	2	100	Pocillopora	Pocillopora_meandrina	0	0	0-5cm	No_Disease	NA	0-5cm
2005-02-25	CRED	MHI	Maui	MAI-02	20.8631	-156.151	Belt_transect	NA	1	0	0	50	2	100	Pocillopora	Pocillopora_meandrina	0	0	0-5cm	No_Disease	NA	0-5cm
2005-02-25	CRED	MHI	Maui	MAI-02	20.8631	-156.151	Belt_transect	NA	1	0	0	50	2	100	Pocillopora	Pocillopora_meandrina	0	0	0-5cm	No_Disease	NA	0-5cm
2005-02-25	CRED	MHI	Maui	MAI-02	20.8631	-156.151	Belt_transect	NA	1	0	0	50	2	100	Pocillopora	Pocillopora_meandrina	0	0	0-5cm	No_Disease	NA	0-5cm
2005-02-25	CRED	MHI	Maui	MAI-02	20.8631	-156.151	Belt_transect	NA	1	0	0	50	2	100	Pocillopora	Pocillopora_meandrina	0	0	0-5cm	No_Disease	NA	0-5cm
2005-02-25	CRED	MHI	Maui	MAI-02	20.8631	-156.151	Belt_transect	NA	1	0	0	50	2	100	Pocillopora	Pocillopora_meandrina	0	0	0-5cm	No_Disease	NA	0-5cm
2005-02-25	CRED	MHI	Maui	MAI-02	20.8631	-156.151	Belt_transect	NA	1	0	0	50	2	100	Pocillopora	Pocillopora_meandrina	0	0	0-5cm	No_Disease	NA	0-5cm
2005-02-25	CRED	MHI	Maui	MAI-02	20.8631	-156.151	Belt_transect	NA	1	0	0	50	2	100	Pocillopora	Pocillopora_meandrina	0	0	0-5cm	No_Disease	NA	0-5cm
2005-02-25	CRED	MHI	Maui	MAI-02	20.8631	-156.151	Belt_transect	NA	1	0	0	50	2	100	Pocillopora	Pocillopora_meandrina	0	0	0-5cm	No_Disease	NA	0-5cm
2005-02-25	CRED	MHI	Maui	MAI-02	20.8631	-156.151	Belt_transect	NA	1	0	0	50	2	100	Pocillopora	Pocillopora_meandrina	0	0	0-5cm	No_Disease	NA	0-5cm
2005-02-25	CRED	MHI	Maui	MAI-02	20.8631	-156.151	Belt_transect	NA	1	0	0	50	2	100	Pocillopora	Pocillopora_meandrina	0	0	0-5cm	No_Disease	NA	0-5cm
2005-02-25	CRED	MHI	Maui	MAI-02	20.8631	-156.151	Belt_transect	NA	1	0	0	50	2	100	Pocillopora	Pocillopora_meandrina	0	0	0-5cm	No_Disease	NA	0-5cm
2005-02-25	CRED	MHI	Maui	MAI-02	20.8631	-156.151	Belt_transect	NA	1	0	0	50	2	100	Pocillopora	Pocillopora_meandrina	0	0	0-5cm	No_Disease	NA	0-5cm
2005-02-25	CRED	MHI	Maui	MAI-02	20.8631	-156.151	Belt_transect	NA	1	0	0	50	2	100	Pocillopora	Pocillopora_meandrina	0	0	0-5cm	No_Disease	NA	0-5cm
2005-02-25	CRED	MHI	Maui	MAI-02	20.8631	-156.151	Belt_transect	NA	1	0	0	50	2	100	Pocillopora	Pocillopora_meandrina	0	0	0-5cm	No_Disease	NA	0-5cm
2005-02-25	CRED	MHI	Maui	MAI-02	20.8631	-156.151	Belt_transect	NA	1	0	0	50	2	100	Pocillopora	Pocillopora_meandrina	0	0	0-5cm	No_Disease	NA	0-5cm
2005-02-25	CRED	MHI	Maui	MAI-02	20.8631	-156.151	Belt_transect	NA	1	0	0	50	2	100	Pocillopora	Pocillopora_meandrina	0	0	0-5cm	No_Disease	NA	0-5cm
2005-02-25	CRED	MHI	Maui	MAI-02	20.8631	-156.151	Belt_transect	NA	1	0	0	50	2	100	Pocillopora	Pocillopora_meandrina	0	0	0-5cm	No_Disease	NA	0-5cm
2005-02-25	CRED	MHI	Maui	MAI-02	20.8631	-156.151	Belt_transect	NA	1	0	0	50	2	100	Pocillopora	Pocillopora_meandrina	0	0	0-5cm	No_Disease	NA	0-5cm
2005-02-25	CRED	MHI	Maui	MAI-02	20.8631	-156.151	Belt_transect	NA	1	0	0	50	2	100	Pocillopora	Pocillopora_meandrina	0	0	0-5cm	No_Disease	NA	0-5cm
2005-02-25	CRED	MHI	Maui	MAI-02	20.8631	-156.151	Belt_transect	NA	1	0	0	50	2	100	Pocillopora	Pocillopora_meandrina	0	0	0-5cm	No_Disease	NA	0-5cm
2005-02-25	CRED	MHI	Maui	MAI-02	20.8631	-156.151	Belt_transect	NA	1	0	0	50	2	100	Pocillopora	Pocillopora_meandrina	0	0	0-5cm	No_Disease	NA	0-5cm
2005-02-25	CRED	MHI	Maui	MAI-02	20.8631	-156.151	Belt_transect	NA	1	0	0	50	2	100	Pocillopora	Pocillopora_meandrina	0	0	0-5cm	No_Disease	NA	0-5cm
2005-02-25	CRED	MHI	Maui	MAI-02	20.8631	-156.151	Belt_transect	NA	1	0	0	50	2	100	Pocillopora	Pocillopora_meandrina	0	0	0-5cm	No_Disease	NA	0-5cm
2005-02-25	CRED	MHI	Maui	MAI-02	20.8631	-156.151	Belt_transect	NA	1	0	0	50	2	100	Pocillopora	Pocillopora_meandrina	0	0	0-5cm	No_Disease	NA	0-5cm
2005-02-25	CRED	MHI	Maui	MAI-02	20.8631	-156.151	Belt_transect	NA	1	0	0	50	2	100	Pocillopora	Pocillopora_meandrina	0	0	0-5cm	No_Disease	NA	0-5cm
2005-02-25	CRED	MHI	Maui	MAI-02	20.8631	-156.151	Belt_transect	NA	1	0	0	50	2	100	Pocillopora	Pocillopora_meandrina	0	0	0-5cm	No_Disease	NA	0-5cm
2005-02-25	CRED	MHI	Maui	MAI-02	20.8631	-156.151	Belt_transect	NA	1	0	0	50	2	100	Pocillopora	Pocillopora_meandrina	0	0	0-5cm	No_Disease	NA	0-5cm
2005-02-25	CRED	MHI	Maui	MAI-02	20.8631	-156.151	Belt_transect	NA	1	0	0	50	2	100	Pocillopora	Pocillopora_meandrina	0	0	0-5cm	No_Disease	NA	0-5cm
2005-02-25	CRED	MHI	Maui	MAI-02	20.8631	-156.151	Belt_transect	NA	1	0	0	50	2	100	Pocillopora	Pocillopora_meandrina	0	0	0-5cm	No_Disease	NA	0-5cm
2005-02-25	CRED	MHI	Maui	MAI-02	20.8631	-156.151	Belt_transect	NA	1	0	0	50	2	100	Pocillopora	Pocillopora_meandrina	0	0	0-5cm	No_Disease	NA	0-5cm
2005-02-25	CRED	MHI	Maui	MAI-02	20.8631	-156.151	Belt_transect	NA	1	0	0	50	2	100	Pocillopora	Pocillopora_meandrina	0	0	0-5cm	No_Disease	NA	0-5cm
2005-02-25	CRED	MHI	Maui	MAI-02	20.8631	-156.151	Belt_transect	NA	1	0	0	50	2	100	Pocillopora	Pocillopora_meandrina	0	0	0-5cm	No_Disease	NA	0-5cm
2005-02-25	CRED	MHI	Maui	MAI-02	20.8631	-156.151	Belt_transect	NA	1	0	0	50	2	100	Pocillopora	Pocillopora_meandrina	0	0	0-5cm	No_Disease	NA	0-5cm
2005-02-25	CRED	MHI	Maui	MAI-02	20.8631	-156.151	Belt_transect	NA	1	0	0	50	2	100	Pocillopora	Pocillopora_meandrina	0	0	0-5cm	No_Disease	NA	0-5cm
2005-02-25	CRED	MHI	Maui	MAI-02	20.8631	-156.151	Belt_transect	NA	1	0	0	50	2	100	Pocillopora	Pocillopora_meandrina	0	0	0-5cm	No_Disease	NA	0-5cm
2005-02-25	CRED	MHI	Maui	MAI-02	20.8631	-156.151	Belt_transect	NA	1	0	0	50	2	100	Pocillopora	Pocillopora_meandrina	0	0	0-5cm	No_Disease	NA	0-5cm
2005-02-25	CRED	MHI	Maui	MAI-02	20.8631	-156.151	Belt_transect	NA	1	0	0	50	2	100	Pocillopora	Pocillopora_meandrina	0	0	0-5cm	No_Disease	NA	0-5cm
2005-02-25	CRED	MHI	Maui	MAI-02	20.8631	-156.151	Belt_transect	NA	1	0	0	50	2	100	Pocillopora	Pocillopora_meandrina	0	0	0-5cm	No_Disease	NA	0-5cm
2005-02-25	CRED	MHI	Maui	MAI-02	20.8631	-156.151	Belt_transect	NA	1	0	0	50	2	100	Pocillopora	Pocillopora_meandrina	0	0	0-5cm	No_Disease	NA	0-5cm
2005-02-25	CRED	MHI	Maui	MAI-02	20.8631	-156.151	Belt_transect	NA	1	0	0	50	2	100	Pocillopora	Pocillopora_meandrina	0	0	0-5cm	No_Disease	NA	0-5cm
2005-02-25	CRED	MHI	Maui	MAI-02	20.8631	-156.151	Belt_transect	NA	1	0	0	50	2	100	Pocillopora	Pocillopora_meandrina	0	0	0-5cm	No_Disease	NA	0-5cm
2005-02-25	CRED	MHI	Maui	MAI-02	20.8631	-156.151	Belt_transect	NA	1	0	0	50	2	100	Pocillopora	Pocillopora_meandrina	0	0	0-5cm	No_Disease	NA	0-5cm
2005-02-25	CRED	MHI	Maui	MAI-02	20.8631	-156.151	Belt_transect	NA	1	0	0	50	2	100	Pocillopora	Pocillopora_meandrina	0	0	0-5cm	No_Disease	NA	0-5cm
2005-02-25	CRED	MHI	Maui	MAI-02	20.8631	-156.151	Belt_transect	NA	1	0	0	50	2	100	Pocillopora	Pocillopora_meandrina	0	0	0-5cm	No_Disease	NA	0-5cm
2005-02-25	CRED	MHI	Maui	MAI-02	20.8631	-156.151	Belt_transect	NA	1	0	0	50	2	100	Pocillopora	Pocillopora_meandrina	0	0	0-5cm	No_Disease	NA	0-5cm
2005-02-25	CRED	MHI	Maui	MAI-02	20.8631	-156.151	Belt_transect	NA	1	0	0	50	2	100	Pocillopora	Pocillopora_meandrina	0	0	11-20cm	No_Disease	NA	11-20cm
2005-02-25	CRED	MHI	Maui	MAI-02	20.8631	-156.151	Belt_transect	NA	1	0	0	50	2	100	Pocillopora	Pocillopora_meandrina	0	0	11-20cm	No_Disease	NA	11-20cm
2005-02-25	CRED	MHI	Maui	MAI-02	20.8631	-156.151	Belt_transect	NA	1	0	0	50	2	100	Pocillopora	Pocillopora_meandrina	0	0	11-20cm	No_Disease	NA	11-20cm
2005-02-25	CRED	MHI	Maui	MAI-02	20.8631	-156.151	Belt_transect	NA	1	0	0	50	2	100	Pocillopora	Pocillopora_meandrina	0	0	11-20cm	No_Disease	NA	11-20cm
2005-02-25	CRED	MHI	Maui	MAI-02	20.8631	-156.151	Belt_transect	NA	1	0	0	50	2	100	Pocillopora	Pocillopora_meandrina	0	0	11-20cm	No_Disease	NA	11-20cm
2005-02-25	CRED	MHI	Maui	MAI-02	20.8631	-156.151	Belt_transect	NA	1	0	0	50	2	100	Pocillopora	Pocillopora_meandrina	0	0	11-20cm	No_Disease	NA	11-20cm
2005-02-25	CRED	MHI	Maui	MAI-02	20.8631	-156.151	Belt_transect	NA	1	0	0	50	2	100	Pocillopora	Pocillopora_meandrina	0	0	11-20cm	No_Disease	NA	11-20cm
2005-02-25	CRED	MHI	Maui	MAI-02	20.8631	-156.151	Belt_transect	NA	1	0	0	50	2	100	Pocillopora	Pocillopora_meandrina	0	0	11-20cm	No_Disease	NA	11-20cm
2005-02-25	CRED	MHI	Maui	MAI-02	20.8631	-156.151	Belt_transect	NA	1	0	0	50	2	100	Pocillopora	Pocillopora_meandrina	0	0	11-20cm	No_Disease	NA	11-20cm
2005-02-25	CRED	MHI	Maui	MAI-02	20.8631	-156.151	Belt_transect	NA	1	0	0	50	2	100	Pocillopora	Pocillopora_meandrina	0	0	11-20cm	No_Disease	NA	11-20cm
2005-02-25	CRED	MHI	Maui	MAI-02	20.8631	-156.151	Belt_transect	NA	1	0	0	50	2	100	Pocillopora	Pocillopora_meandrina	0	0	11-20cm	No_Disease	NA	11-20cm
2005-02-25	CRED	MHI	Maui	MAI-02	20.8631	-156.151	Belt_transect	NA	1	0	0	50	2	100	Pocillopora	Pocillopora_meandrina	0	0	11-20cm	No_Disease	NA	11-20cm
2005-02-25	CRED	MHI	Maui	MAI-02	20.8631	-156.151	Belt_transect	NA	1	0	0	50	2	100	Pocillopora	Pocillopora_meandrina	0	0	11-20cm	No_Disease	NA	11-20cm
2005-02-25	CRED	MHI	Maui	MAI-02	20.8631	-156.151	Belt_transect	NA	1	0	0	50	2	100	Pocillopora	Pocillopora_meandrina	0	0	11-20cm	No_Disease	NA	11-20cm
2005-02-25	CRED	MHI	Maui	MAI-02	20.8631	-156.151	Belt_transect	NA	1	0	0	50	2	100	Pocillopora	Pocillopora_meandrina	0	0	11-20cm	No_Disease	NA	11-20cm
2005-02-25	CRED	MHI	Maui	MAI-02	20.8631	-156.151	Belt_transect	NA	1	0	0	50	2	100	Pocillopora	Pocillopora_meandrina	0	0	11-20cm	No_Disease	NA	11-20cm
2005-02-25	CRED	MHI	Maui	MAI-02	20.8631	-156.151	Belt_transect	NA	1	0	0	50	2	100	Pocillopora	Pocillopora_meandrina	0	0	11-20cm	No_Disease	NA	11-20cm
2005-02-25	CRED	MHI	Maui	MAI-02	20.8631	-156.151	Belt_transect	NA	1	0	0	50	2	100	Pocillopora	Pocillopora_meandrina	0	0	11-20cm	No_Disease	NA	11-20cm
2005-02-25	CRED	MHI	Maui	MAI-02	20.8631	-156.151	Belt_transect	NA	1	0	0	50	2	100	Pocillopora	Pocillopora_meandrina	0	0	11-20cm	No_Disease	NA	11-20cm
2005-02-25	CRED	MHI	Maui	MAI-02	20.8631	-156.151	Belt_transect	NA	1	0	0	50	2	100	Pocillopora	Pocillopora_meandrina	0	0	11-20cm	No_Disease	NA	11-20cm
2005-02-25	CRED	MHI	Maui	MAI-02	20.8631	-156.151	Belt_transect	NA	1	0	0	50	2	100	Pocillopora	Pocillopora_meandrina	0	0	11-20cm	No_Disease	NA	11-20cm
2005-02-25	CRED	MHI	Maui	MAI-02	20.8631	-156.151	Belt_transect	NA	1	0	0	50	2	100	Pocillopora	Pocillopora_meandrina	0	0	11-20cm	No_Disease	NA	11-20cm
2005-02-25	CRED	MHI	Maui	MAI-02	20.8631	-156.151	Belt_transect	NA	1	0	0	50	2	100	Pocillopora	Pocillopora_meandrina	0	0	11-20cm	No_Disease	NA	11-20cm
2005-02-25	CRED	MHI	Maui	MAI-02	20.8631	-156.151	Belt_transect	NA	1	0	0	50	2	100	Pocillopora	Pocillopora_meandrina	0	0	11-20cm	No_Disease	NA	11-20cm
2005-02-25	CRED	MHI	Maui	MAI-02	20.8631	-156.151	Belt_transect	NA	1	0	0	50	2	100	Pocillopora	Pocillopora_meandrina	0	0	11-20cm	No_Disease	NA	11-20cm
2005-02-25	CRED	MHI	Maui	MAI-02	20.8631	-156.151	Belt_transect	NA	1	0	0	50	2	100	Pocillopora	Pocillopora_meandrina	0	0	11-20cm	No_Disease	NA	11-20cm
2005-02-25	CRED	MHI	Maui	MAI-02	20.8631	-156.151	Belt_transect	NA	1	0	0	50	2	100	Pocillopora	Pocillopora_meandrina	0	0	11-20cm	No_Disease	NA	11-20cm
2005-02-25	CRED	MHI	Maui	MAI-02	20.8631	-156.151	Belt_transect	NA	1	0	0	50	2	100	Pocillopora	Pocillopora_meandrina	0	0	11-20cm	No_Disease	NA	11-20cm
2005-02-25	CRED	MHI	Maui	MAI-02	20.8631	-156.151	Belt_transect	NA	1	0	0	50	2	100	Pocillopora	Pocillopora_meandrina	0	0	11-20cm	No_Disease	NA	11-20cm
2005-02-25	CRED	MHI	Maui	MAI-02	20.8631	-156.151	Belt_transect	NA	1	0	0	50	2	100	Pocillopora	Pocillopora_meandrina	0	0	11-20cm	No_Disease	NA	11-20cm
2005-02-25	CRED	MHI	Maui	MAI-02	20.8631	-156.151	Belt_transect	NA	1	0	0	50	2	100	Pocillopora	Pocillopora_meandrina	0	0	11-20cm	No_Disease	NA	11-20cm
2005-02-25	CRED	MHI	Maui	MAI-02	20.8631	-156.151	Belt_transect	NA	1	0	0	50	2	100	Pocillopora	Pocillopora_meandrina	0	0	11-20cm	No_Disease	NA	11-20cm
2005-02-25	CRED	MHI	Maui	MAI-02	20.8631	-156.151	Belt_transect	NA	1	0	0	50	2	100	Pocillopora	Pocillopora_meandrina	0	0	11-20cm	No_Disease	NA	11-20cm
2005-02-25	CRED	MHI	Maui	MAI-02	20.8631	-156.151	Belt_transect	NA	1	0	0	50	2	100	Pocillopora	Pocillopora_meandrina	0	0	11-20cm	No_Disease	NA	11-20cm
2005-02-25	CRED	MHI	Maui	MAI-02	20.8631	-156.151	Belt_transect	NA	1	0	0	50	2	100	Pocillopora	Pocillopora_meandrina	0	0	11-20cm	No_Disease	NA	11-20cm
2005-02-25	CRED	MHI	Maui	MAI-02	20.8631	-156.151	Belt_transect	NA	1	0	0	50	2	100	Pocillopora	Pocillopora_meandrina	0	0	11-20cm	No_Disease	NA	11-20cm
2005-02-25	CRED	MHI	Maui	MAI-02	20.8631	-156.151	Belt_transect	NA	1	0	0	50	2	100	Pocillopora	Pocillopora_meandrina	0	0	11-20cm	No_Disease	NA	11-20cm
2005-02-25	CRED	MHI	Maui	MAI-02	20.8631	-156.151	Belt_transect	NA	1	0	0	50	2	100	Pocillopora	Pocillopora_meandrina	0	0	11-20cm	No_Disease	NA	11-20cm
2005-02-25	CRED	MHI	Maui	MAI-02	20.8631	-156.151	Belt_transect	NA	1	0	0	50	2	100	Pocillopora	Pocillopora_meandrina	0	0	11-20cm	No_Disease	NA	11-20cm
2005-02-25	CRED	MHI	Maui	MAI-02	20.8631	-156.151	Belt_transect	NA	1	0	0	50	2	100	Pocillopora	Pocillopora_meandrina	0	0	11-20cm	No_Disease	NA	11-20cm
2005-02-25	CRED	MHI	Maui	MAI-02	20.8631	-156.151	Belt_transect	NA	1	0	0	50	2	100	Pocillopora	Pocillopora_meandrina	0	0	11-20cm	No_Disease	NA	11-20cm
2005-02-25	CRED	MHI	Maui	MAI-02	20.8631	-156.151	Belt_transect	NA	1	0	0	50	2	100	Pocillopora	Pocillopora_meandrina	0	0	11-20cm	No_Disease	NA	11-20cm
2005-02-25	CRED	MHI	Maui	MAI-02	20.8631	-156.151	Belt_transect	NA	1	0	0	50	2	100	Pocillopora	Pocillopora_meandrina	0	0	11-20cm	No_Disease	NA	11-20cm
2005-02-25	CRED	MHI	Maui	MAI-02	20.8631	-156.151	Belt_transect	NA	1	0	0	50	2	100	Pocillopora	Pocillopora_meandrina	0	0	11-20cm	No_Disease	NA	11-20cm
2005-02-25	CRED	MHI	Maui	MAI-02	20.8631	-156.151	Belt_transect	NA	1	0	0	50	2	100	Pocillopora	Pocillopora_meandrina	0	0	11-20cm	No_Disease	NA	11-20cm
2005-02-25	CRED	MHI	Maui	MAI-02	20.8631	-156.151	Belt_transect	NA	1	0	0	50	2	100	Pocillopora	Pocillopora_meandrina	0	0	11-20cm	No_Disease	NA	11-20cm
2005-02-25	CRED	MHI	Maui	MAI-02	20.8631	-156.151	Belt_transect	NA	1	0	0	50	2	100	Pocillopora	Pocillopora_meandrina	0	0	11-20cm	No_Disease	NA	11-20cm
2005-02-25	CRED	MHI	Maui	MAI-02	20.8631	-156.151	Belt_transect	NA	1	0	0	50	2	100	Pocillopora	Pocillopora_meandrina	0	0	11-20cm	No_Disease	NA	11-20cm
2005-02-25	CRED	MHI	Maui	MAI-02	20.8631	-156.151	Belt_transect	NA	1	0	0	50	2	100	Pocillopora	Pocillopora_meandrina	0	0	11-20cm	No_Disease	NA	11-20cm
2005-02-25	CRED	MHI	Maui	MAI-02	20.8631	-156.151	Belt_transect	NA	1	0	0	50	2	100	Pocillopora	Pocillopora_meandrina	0	0	11-20cm	No_Disease	NA	11-20cm
2005-02-25	CRED	MHI	Maui	MAI-02	20.8631	-156.151	Belt_transect	NA	1	0	0	50	2	100	Pocillopora	Pocillopora_meandrina	0	0	11-20cm	No_Disease	NA	11-20cm
2005-02-25	CRED	MHI	Maui	MAI-02	20.8631	-156.151	Belt_transect	NA	1	0	0	50	2	100	Pocillopora	Pocillopora_meandrina	0	0	11-20cm	No_Disease	NA	11-20cm
2005-02-25	CRED	MHI	Maui	MAI-02	20.8631	-156.151	Belt_transect	NA	1	0	0	50	2	100	Pocillopora	Pocillopora_meandrina	0	0	11-20cm	No_Disease	NA	11-20cm
2005-02-25	CRED	MHI	Maui	MAI-02	20.8631	-156.151	Belt_transect	NA	1	0	0	50	2	100	Pocillopora	Pocillopora_meandrina	0	0	11-20cm	No_Disease	NA	11-20cm
2005-02-25	CRED	MHI	Maui	MAI-02	20.8631	-156.151	Belt_transect	NA	1	0	0	50	2	100	Pocillopora	Pocillopora_meandrina	0	0	11-20cm	No_Disease	NA	11-20cm
2005-02-25	CRED	MHI	Maui	MAI-02	20.8631	-156.151	Belt_transect	NA	1	0	0	50	2	100	Pocillopora	Pocillopora_meandrina	0	0	11-20cm	No_Disease	NA	11-20cm
2005-02-25	CRED	MHI	Maui	MAI-02	20.8631	-156.151	Belt_transect	NA	1	0	0	50	2	100	Pocillopora	Pocillopora_meandrina	0	0	11-20cm	No_Disease	NA	11-20cm
2005-02-25	CRED	MHI	Maui	MAI-02	20.8631	-156.151	Belt_transect	NA	1	0	0	50	2	100	Pocillopora	Pocillopora_meandrina	0	0	11-20cm	No_Disease	NA	11-20cm
2005-02-25	CRED	MHI	Maui	MAI-02	20.8631	-156.151	Belt_transect	NA	1	0	0	50	2	100	Pocillopora	Pocillopora_meandrina	0	0	11-20cm	No_Disease	NA	11-20cm
2005-02-25	CRED	MHI	Maui	MAI-02	20.8631	-156.151	Belt_transect	NA	1	0	0	50	2	100	Pocillopora	Pocillopora_meandrina	0	0	11-20cm	No_Disease	NA	11-20cm
2005-02-25	CRED	MHI	Maui	MAI-02	20.8631	-156.151	Belt_transect	NA	1	0	0	50	2	100	Pocillopora	Pocillopora_meandrina	0	0	11-20cm	No_Disease	NA	11-20cm
2005-02-25	CRED	MHI	Maui	MAI-02	20.8631	-156.151	Belt_transect	NA	1	0	0	50	2	100	Pocillopora	Pocillopora_meandrina	0	0	11-20cm	No_Disease	NA	11-20cm
2005-02-25	CRED	MHI	Maui	MAI-02	20.8631	-156.151	Belt_transect	NA	1	0	0	50	2	100	Pocillopora	Pocillopora_meandrina	0	0	11-20cm	No_Disease	NA	11-20cm
2005-02-25	CRED	MHI	Maui	MAI-02	20.8631	-156.151	Belt_transect	NA	1	0	0	50	2	100	Pocillopora	Pocillopora_meandrina	0	0	11-20cm	No_Disease	NA	11-20cm
2005-02-25	CRED	MHI	Maui	MAI-02	20.8631	-156.151	Belt_transect	NA	1	0	0	50	2	100	Pocillopora	Pocillopora_meandrina	0	0	11-20cm	No_Disease	NA	11-20cm
2005-02-25	CRED	MHI	Maui	MAI-02	20.8631	-156.151	Belt_transect	NA	1	0	0	50	2	100	Pocillopora	Pocillopora_meandrina	0	0	11-20cm	No_Disease	NA	11-20cm
2005-02-25	CRED	MHI	Maui	MAI-02	20.8631	-156.151	Belt_transect	NA	1	0	0	50	2	100	Pocillopora	Pocillopora_meandrina	0	0	11-20cm	No_Disease	NA	11-20cm
2005-02-25	CRED	MHI	Maui	MAI-02	20.8631	-156.151	Belt_transect	NA	1	0	0	50	2	100	Pocillopora	Pocillopora_meandrina	0	0	11-20cm	No_Disease	NA	11-20cm
2005-02-25	CRED	MHI	Maui	MAI-02	20.8631	-156.151	Belt_transect	NA	1	0	0	50	2	100	Pocillopora	Pocillopora_meandrina	0	0	11-20cm	No_Disease	NA	11-20cm
2005-02-25	CRED	MHI	Maui	MAI-02	20.8631	-156.151	Belt_transect	NA	1	0	0	50	2	100	Pocillopora	Pocillopora_meandrina	0	0	11-20cm	No_Disease	NA	11-20cm
2005-02-25	CRED	MHI	Maui	MAI-02	20.8631	-156.151	Belt_transect	NA	1	0	0	50	2	100	Pocillopora	Pocillopora_meandrina	0	0	11-20cm	No_Disease	NA	11-20cm
2005-02-25	CRED	MHI	Maui	MAI-02	20.8631	-156.151	Belt_transect	NA	1	0	0	50	2	100	Pocillopora	Pocillopora_meandrina	0	0	11-20cm	No_Disease	NA	11-20cm
2005-02-25	CRED	MHI	Maui	MAI-02	20.8631	-156.151	Belt_transect	NA	1	0	0	50	2	100	Pocillopora	Pocillopora_meandrina	0	0	11-20cm	No_Disease	NA	11-20cm
2005-02-25	CRED	MHI	Maui	MAI-02	20.8631	-156.151	Belt_transect	NA	1	0	0	50	2	100	Pocillopora	Pocillopora_meandrina	0	0	11-20cm	No_Disease	NA	11-20cm
2005-02-25	CRED	MHI	Maui	MAI-02	20.8631	-156.151	Belt_transect	NA	1	0	0	50	2	100	Pocillopora	Pocillopora_meandrina	0	0	11-20cm	No_Disease	NA	11-20cm
2005-02-25	CRED	MHI	Maui	MAI-02	20.8631	-156.151	Belt_transect	NA	1	0	0	50	2	100	Pocillopora	Pocillopora_meandrina	0	0	11-20cm	No_Disease	NA	11-20cm
2005-02-25	CRED	MHI	Maui	MAI-02	20.8631	-156.151	Belt_transect	NA	1	0	0	50	2	100	Pocillopora	Pocillopora_meandrina	0	0	11-20cm	No_Disease	NA	11-20cm
2005-02-25	CRED	MHI	Maui	MAI-02	20.8631	-156.151	Belt_transect	NA	1	0	0	50	2	100	Pocillopora	Pocillopora_meandrina	0	0	11-20cm	No_Disease	NA	11-20cm
2005-02-25	CRED	MHI	Maui	MAI-02	20.8631	-156.151	Belt_transect	NA	1	0	0	50	2	100	Pocillopora	Pocillopora_meandrina	0	0	11-20cm	No_Disease	NA	11-20cm
2005-02-25	CRED	MHI	Maui	MAI-02	20.8631	-156.151	Belt_transect	NA	1	0	0	50	2	100	Pocillopora	Pocillopora_meandrina	0	0	11-20cm	No_Disease	NA	11-20cm
2005-02-25	CRED	MHI	Maui	MAI-02	20.8631	-156.151	Belt_transect	NA	1	0	0	50	2	100	Pocillopora	Pocillopora_meandrina	0	0	11-20cm	No_Disease	NA	11-20cm
2005-02-25	CRED	MHI	Maui	MAI-02	20.8631	-156.151	Belt_transect	NA	1	0	0	50	2	100	Pocillopora	Pocillopora_meandrina	0	0	11-20cm	No_Disease	NA	11-20cm
2005-02-25	CRED	MHI	Maui	MAI-02	20.8631	-156.151	Belt_transect	NA	1	0	0	50	2	100	Pocillopora	Pocillopora_meandrina	0	0	11-20cm	No_Disease	NA	11-20cm
2005-02-25	CRED	MHI	Maui	MAI-02	20.8631	-156.151	Belt_transect	NA	1	0	0	50	2	100	Pocillopora	Pocillopora_meandrina	0	0	11-20cm	No_Disease	NA	11-20cm
2005-02-25	CRED	MHI	Maui	MAI-02	20.8631	-156.151	Belt_transect	NA	1	0	0	50	2	100	Pocillopora	Pocillopora_meandrina	0	0	11-20cm	No_Disease	NA	11-20cm
2005-02-25	CRED	MHI	Maui	MAI-02	20.8631	-156.151	Belt_transect	NA	1	0	0	50	2	100	Pocillopora	Pocillopora_meandrina	0	0	11-20cm	No_Disease	NA	11-20cm
2005-02-25	CRED	MHI	Maui	MAI-02	20.8631	-156.151	Belt_transect	NA	1	0	0	50	2	100	Pocillopora	Pocillopora_meandrina	0	0	11-20cm	No_Disease	NA	11-20cm
2005-02-25	CRED	MHI	Maui	MAI-02	20.8631	-156.151	Belt_transect	NA	1	0	0	50	2	100	Pocillopora	Pocillopora_meandrina	0	0	11-20cm	No_Disease	NA	11-20cm
2005-02-25	CRED	MHI	Maui	MAI-02	20.8631	-156.151	Belt_transect	NA	1	0	0	50	2	100	Pocillopora	Pocillopora_meandrina	0	0	11-20cm	No_Disease	NA	11-20cm
2005-02-25	CRED	MHI	Maui	MAI-02	20.8631	-156.151	Belt_transect	NA	1	0	0	50	2	100	Pocillopora	Pocillopora_meandrina	0	0	11-20cm	No_Disease	NA	11-20cm
2005-02-25	CRED	MHI	Maui	MAI-02	20.8631	-156.151	Belt_transect	NA	1	0	0	50	2	100	Pocillopora	Pocillopora_meandrina	0	0	11-20cm	No_Disease	NA	11-20cm
2005-02-25	CRED	MHI	Maui	MAI-02	20.8631	-156.151	Belt_transect	NA	1	0	0	50	2	100	Pocillopora	Pocillopora_meandrina	0	0	11-20cm	No_Disease	NA	11-20cm
2005-02-25	CRED	MHI	Maui	MAI-02	20.8631	-156.151	Belt_transect	NA	1	0	0	50	2	100	Pocillopora	Pocillopora_meandrina	0	0	11-20cm	No_Disease	NA	11-20cm
2005-02-25	CRED	MHI	Maui	MAI-02	20.8631	-156.151	Belt_transect	NA	1	0	0	50	2	100	Pocillopora	Pocillopora_meandrina	0	0	11-20cm	No_Disease	NA	11-20cm
2005-02-25	CRED	MHI	Maui	MAI-02	20.8631	-156.151	Belt_transect	NA	1	0	0	50	2	100	Pocillopora	Pocillopora_meandrina	0	0	11-20cm	No_Disease	NA	11-20cm
2005-02-25	CRED	MHI	Maui	MAI-02	20.8631	-156.151	Belt_transect	NA	1	0	0	50	2	100	Pocillopora	Pocillopora_meandrina	0	0	11-20cm	No_Disease	NA	11-20cm
2005-02-25	CRED	MHI	Maui	MAI-02	20.8631	-156.151	Belt_transect	NA	1	0	0	50	2	100	Pocillopora	Pocillopora_meandrina	0	0	11-20cm	No_Disease	NA	11-20cm
2005-02-25	CRED	MHI	Maui	MAI-02	20.8631	-156.151	Belt_transect	NA	1	0	0	50	2	100	Pocillopora	Pocillopora_meandrina	0	0	11-20cm	No_Disease	NA	11-20cm
2005-02-25	CRED	MHI	Maui	MAI-02	20.8631	-156.151	Belt_transect	NA	1	0	0	50	2	100	Pocillopora	Pocillopora_meandrina	0	0	11-20cm	No_Disease	NA	11-20cm
2005-02-25	CRED	MHI	Maui	MAI-02	20.8631	-156.151	Belt_transect	NA	1	0	0	50	2	100	Pocillopora	Pocillopora_meandrina	0	0	11-20cm	No_Disease	NA	11-20cm
2005-02-25	CRED	MHI	Maui	MAI-02	20.8631	-156.151	Belt_transect	NA	1	0	0	50	2	100	Pocillopora	Pocillopora_meandrina	0	0	11-20cm	No_Disease	NA	11-20cm
2005-02-25	CRED	MHI	Maui	MAI-02	20.8631	-156.151	Belt_transect	NA	1	0	0	50	2	100	Pocillopora	Pocillopora_meandrina	0	0	11-20cm	No_Disease	NA	11-20cm
2005-02-25	CRED	MHI	Maui	MAI-02	20.8631	-156.151	Belt_transect	NA	1	0	0	50	2	100	Pocillopora	Pocillopora_meandrina	0	0	11-20cm	No_Disease	NA	11-20cm
2005-02-25	CRED	MHI	Maui	MAI-02	20.8631	-156.151	Belt_transect	NA	1	0	0	50	2	100	Pocillopora	Pocillopora_meandrina	0	0	11-20cm	No_Disease	NA	11-20cm
2005-02-25	CRED	MHI	Maui	MAI-02	20.8631	-156.151	Belt_transect	NA	1	0	0	50	2	100	Pocillopora	Pocillopora_meandrina	0	0	11-20cm	No_Disease	NA	11-20cm
2005-02-25	CRED	MHI	Maui	MAI-02	20.8631	-156.151	Belt_transect	NA	1	0	0	50	2	100	Pocillopora	Pocillopora_meandrina	0	0	11-20cm	No_Disease	NA	11-20cm
2005-02-25	CRED	MHI	Maui	MAI-02	20.8631	-156.151	Belt_transect	NA	1	0	0	50	2	100	Pocillopora	Pocillopora_meandrina	0	0	11-20cm	No_Disease	NA	11-20cm
2005-02-25	CRED	MHI	Maui	MAI-02	20.8631	-156.151	Belt_transect	NA	1	0	0	50	2	100	Pocillopora	Pocillopora_meandrina	0	0	11-20cm	No_Disease	NA	11-20cm
2005-02-25	CRED	MHI	Maui	MAI-02	20.8631	-156.151	Belt_transect	NA	1	0	0	50	2	100	Pocillopora	Pocillopora_meandrina	0	0	11-20cm	No_Disease	NA	11-20cm
2005-02-25	CRED	MHI	Maui	MAI-02	20.8631	-156.151	Belt_transect	NA	1	0	0	50	2	100	Pocillopora	Pocillopora_meandrina	0	0	11-20cm	No_Disease	NA	11-20cm
2005-02-25	CRED	MHI	Maui	MAI-02	20.8631	-156.151	Belt_transect	NA	1	0	0	50	2	100	Pocillopora	Pocillopora_meandrina	0	0	11-20cm	No_Disease	NA	11-20cm
2005-02-25	CRED	MHI	Maui	MAI-02	20.8631	-156.151	Belt_transect	NA	1	0	0	50	2	100	Pocillopora	Pocillopora_meandrina	0	0	11-20cm	No_Disease	NA	11-20cm
2005-02-25	CRED	MHI	Maui	MAI-02	20.8631	-156.151	Belt_transect	NA	1	0	0	50	2	100	Pocillopora	Pocillopora_meandrina	0	0	11-20cm	No_Disease	NA	11-20cm
2005-02-25	CRED	MHI	Maui	MAI-02	20.8631	-156.151	Belt_transect	NA	1	0	0	50	2	100	Pocillopora	Pocillopora_meandrina	0	0	11-20cm	No_Disease	NA	11-20cm
2005-02-25	CRED	MHI	Maui	MAI-02	20.8631	-156.151	Belt_transect	NA	1	0	0	50	2	100	Pocillopora	Pocillopora_meandrina	0	0	11-20cm	No_Disease	NA	11-20cm
2005-02-25	CRED	MHI	Maui	MAI-02	20.8631	-156.151	Belt_transect	NA	1	0	0	50	2	100	Pocillopora	Pocillopora_meandrina	0	0	11-20cm	No_Disease	NA	11-20cm
2005-02-25	CRED	MHI	Maui	MAI-02	20.8631	-156.151	Belt_transect	NA	1	0	0	50	2	100	Pocillopora	Pocillopora_meandrina	0	0	11-20cm	No_Disease	NA	11-20cm
2005-02-25	CRED	MHI	Maui	MAI-02	20.8631	-156.151	Belt_transect	NA	1	0	0	50	2	100	Pocillopora	Pocillopora_meandrina	0	0	11-20cm	No_Disease	NA	11-20cm
2005-02-25	CRED	MHI	Maui	MAI-02	20.8631	-156.151	Belt_transect	NA	1	0	0	50	2	100	Pocillopora	Pocillopora_meandrina	0	0	11-20cm	No_Disease	NA	11-20cm
2005-02-25	CRED	MHI	Maui	MAI-02	20.8631	-156.151	Belt_transect	NA	1	0	0	50	2	100	Pocillopora	Pocillopora_meandrina	0	0	11-20cm	No_Disease	NA	11-20cm
2005-02-25	CRED	MHI	Maui	MAI-02	20.8631	-156.151	Belt_transect	NA	1	0	0	50	2	100	Pocillopora	Pocillopora_meandrina	0	0	11-20cm	No_Disease	NA	11-20cm
2005-02-25	CRED	MHI	Maui	MAI-02	20.8631	-156.151	Belt_transect	NA	1	0	0	50	2	100	Pocillopora	Pocillopora_meandrina	0	0	11-20cm	No_Disease	NA	11-20cm
2005-02-25	CRED	MHI	Maui	MAI-02	20.8631	-156.151	Belt_transect	NA	1	0	0	50	2	100	Pocillopora	Pocillopora_meandrina	0	0	11-20cm	No_Disease	NA	11-20cm
2005-02-25	CRED	MHI	Maui	MAI-02	20.8631	-156.151	Belt_transect	NA	1	0	0	50	2	100	Pocillopora	Pocillopora_meandrina	0	0	11-20cm	No_Disease	NA	11-20cm
2005-02-25	CRED	MHI	Maui	MAI-02	20.8631	-156.151	Belt_transect	NA	1	0	0	50	2	100	Pocillopora	Pocillopora_meandrina	0	0	11-20cm	No_Disease	NA	11-20cm
2005-02-25	CRED	MHI	Maui	MAI-02	20.8631	-156.151	Belt_transect	NA	1	0	0	50	2	100	Pocillopora	Pocillopora_meandrina	0	0	11-20cm	No_Disease	NA	11-20cm
2005-02-25	CRED	MHI	Maui	MAI-02	20.8631	-156.151	Belt_transect	NA	1	0	0	50	2	100	Pocillopora	Pocillopora_meandrina	0	0	11-20cm	No_Disease	NA	11-20cm
2005-02-25	CRED	MHI	Maui	MAI-02	20.8631	-156.151	Belt_transect	NA	1	0	0	50	2	100	Pocillopora	Pocillopora_meandrina	0	0	11-20cm	No_Disease	NA	11-20cm
2005-02-25	CRED	MHI	Maui	MAI-02	20.8631	-156.151	Belt_transect	NA	1	0	0	50	2	100	Pocillopora	Pocillopora_meandrina	0	0	11-20cm	No_Disease	NA	11-20cm
2005-02-25	CRED	MHI	Maui	MAI-02	20.8631	-156.151	Belt_transect	NA	1	0	0	50	2	100	Pocillopora	Pocillopora_meandrina	0	0	11-20cm	No_Disease	NA	11-20cm
2005-02-25	CRED	MHI	Maui	MAI-02	20.8631	-156.151	Belt_transect	NA	1	0	0	50	2	100	Pocillopora	Pocillopora_meandrina	0	0	11-20cm	No_Disease	NA	11-20cm
2005-02-25	CRED	MHI	Maui	MAI-02	20.8631	-156.151	Belt_transect	NA	1	0	0	50	2	100	Pocillopora	Pocillopora_meandrina	0	0	11-20cm	No_Disease	NA	11-20cm
2005-02-25	CRED	MHI	Maui	MAI-02	20.8631	-156.151	Belt_transect	NA	1	0	0	50	2	100	Pocillopora	Pocillopora_meandrina	0	0	11-20cm	No_Disease	NA	11-20cm
2005-02-25	CRED	MHI	Maui	MAI-02	20.8631	-156.151	Belt_transect	NA	1	0	0	50	2	100	Pocillopora	Pocillopora_meandrina	0	0	11-20cm	No_Disease	NA	11-20cm
2005-02-25	CRED	MHI	Maui	MAI-02	20.8631	-156.151	Belt_transect	NA	1	0	0	50	2	100	Pocillopora	Pocillopora_meandrina	0	0	11-20cm	No_Disease	NA	11-20cm
2005-02-25	CRED	MHI	Maui	MAI-02	20.8631	-156.151	Belt_transect	NA	1	0	0	50	2	100	Pocillopora	Pocillopora_meandrina	0	0	11-20cm	No_Disease	NA	11-20cm
2005-02-25	CRED	MHI	Maui	MAI-02	20.8631	-156.151	Belt_transect	NA	1	0	0	50	2	100	Pocillopora	Pocillopora_meandrina	0	0	11-20cm	No_Disease	NA	11-20cm
2005-02-25	CRED	MHI	Maui	MAI-02	20.8631	-156.151	Belt_transect	NA	1	0	0	50	2	100	Pocillopora	Pocillopora_meandrina	0	0	11-20cm	No_Disease	NA	11-20cm
2005-02-25	CRED	MHI	Maui	MAI-02	20.8631	-156.151	Belt_transect	NA	1	0	0	50	2	100	Pocillopora	Pocillopora_meandrina	0	0	11-20cm	No_Disease	NA	11-20cm
2005-02-25	CRED	MHI	Maui	MAI-02	20.8631	-156.151	Belt_transect	NA	1	0	0	50	2	100	Pocillopora	Pocillopora_meandrina	0	0	11-20cm	No_Disease	NA	11-20cm
2005-02-25	CRED	MHI	Maui	MAI-02	20.8631	-156.151	Belt_transect	NA	1	0	0	50	2	100	Pocillopora	Pocillopora_meandrina	0	0	11-20cm	No_Disease	NA	11-20cm
2005-02-25	CRED	MHI	Maui	MAI-02	20.8631	-156.151	Belt_transect	NA	1	0	0	50	2	100	Pocillopora	Pocillopora_meandrina	0	0	11-20cm	No_Disease	NA	11-20cm
2005-02-25	CRED	MHI	Maui	MAI-02	20.8631	-156.151	Belt_transect	NA	1	0	0	50	2	100	Pocillopora	Pocillopora_meandrina	0	0	11-20cm	No_Disease	NA	11-20cm
2005-02-25	CRED	MHI	Maui	MAI-02	20.8631	-156.151	Belt_transect	NA	1	0	0	50	2	100	Pocillopora	Pocillopora_meandrina	0	0	11-20cm	No_Disease	NA	11-20cm
2005-02-25	CRED	MHI	Maui	MAI-02	20.8631	-156.151	Belt_transect	NA	1	0	0	50	2	100	Pocillopora	Pocillopora_meandrina	0	0	11-20cm	No_Disease	NA	11-20cm
2005-02-25	CRED	MHI	Maui	MAI-02	20.8631	-156.151	Belt_transect	NA	1	0	0	50	2	100	Pocillopora	Pocillopora_meandrina	0	0	11-20cm	No_Disease	NA	11-20cm
2005-02-25	CRED	MHI	Maui	MAI-02	20.8631	-156.151	Belt_transect	NA	1	0	0	50	2	100	Pocillopora	Pocillopora_meandrina	0	0	11-20cm	No_Disease	NA	11-20cm
2005-02-25	CRED	MHI	Maui	MAI-02	20.8631	-156.151	Belt_transect	NA	1	0	0	50	2	100	Pocillopora	Pocillopora_meandrina	0	0	21-40cm	No_Disease	NA	21-40cm
2005-02-25	CRED	MHI	Maui	MAI-02	20.8631	-156.151	Belt_transect	NA	1	0	0	50	2	100	Pocillopora	Pocillopora_meandrina	0	0	21-40cm	No_Disease	NA	21-40cm
2005-02-25	CRED	MHI	Maui	MAI-02	20.8631	-156.151	Belt_transect	NA	1	0	0	50	2	100	Pocillopora	Pocillopora_meandrina	0	0	21-40cm	No_Disease	NA	21-40cm
2005-02-25	CRED	MHI	Maui	MAI-02	20.8631	-156.151	Belt_transect	NA	1	0	0	50	2	100	Pocillopora	Pocillopora_meandrina	0	0	21-40cm	No_Disease	NA	21-40cm
2005-02-25	CRED	MHI	Maui	MAI-02	20.8631	-156.151	Belt_transect	NA	1	0	0	50	2	100	Pocillopora	Pocillopora_meandrina	0	0	21-40cm	No_Disease	NA	21-40cm
2005-02-25	CRED	MHI	Maui	MAI-02	20.8631	-156.151	Belt_transect	NA	1	0	0	50	2	100	Pocillopora	Pocillopora_meandrina	0	0	21-40cm	No_Disease	NA	21-40cm
2005-02-25	CRED	MHI	Maui	MAI-02	20.8631	-156.151	Belt_transect	NA	1	0	0	50	2	100	Pocillopora	Pocillopora_meandrina	0	0	21-40cm	No_Disease	NA	21-40cm
2005-02-25	CRED	MHI	Maui	MAI-02	20.8631	-156.151	Belt_transect	NA	1	0	0	50	2	100	Pocillopora	Pocillopora_meandrina	0	0	21-40cm	No_Disease	NA	21-40cm
2005-02-25	CRED	MHI	Maui	MAI-02	20.8631	-156.151	Belt_transect	NA	1	0	0	50	2	100	Pocillopora	Pocillopora_meandrina	0	0	21-40cm	No_Disease	NA	21-40cm
2005-02-25	CRED	MHI	Maui	MAI-02	20.8631	-156.151	Belt_transect	NA	1	0	0	50	2	100	Pocillopora	Pocillopora_meandrina	0	0	21-40cm	No_Disease	NA	21-40cm
2005-02-25	CRED	MHI	Maui	MAI-02	20.8631	-156.151	Belt_transect	NA	1	0	0	50	2	100	Pocillopora	Pocillopora_meandrina	0	0	21-40cm	No_Disease	NA	21-40cm
2005-02-25	CRED	MHI	Maui	MAI-02	20.8631	-156.151	Belt_transect	NA	1	0	0	50	2	100	Pocillopora	Pocillopora_meandrina	0	0	21-40cm	No_Disease	NA	21-40cm
2005-02-25	CRED	MHI	Maui	MAI-02	20.8631	-156.151	Belt_transect	NA	1	0	0	50	2	100	Pocillopora	Pocillopora_meandrina	0	0	21-40cm	No_Disease	NA	21-40cm
2005-02-25	CRED	MHI	Maui	MAI-02	20.8631	-156.151	Belt_transect	NA	1	0	0	50	2	100	Pocillopora	Pocillopora_meandrina	0	0	21-40cm	No_Disease	NA	21-40cm
2005-02-25	CRED	MHI	Maui	MAI-02	20.8631	-156.151	Belt_transect	NA	1	0	0	50	2	100	Pocillopora	Pocillopora_meandrina	0	0	21-40cm	No_Disease	NA	21-40cm
2005-02-25	CRED	MHI	Maui	MAI-02	20.8631	-156.151	Belt_transect	NA	1	0	0	50	2	100	Pocillopora	Pocillopora_meandrina	0	0	21-40cm	No_Disease	NA	21-40cm
2005-02-25	CRED	MHI	Maui	MAI-02	20.8631	-156.151	Belt_transect	NA	1	0	0	50	2	100	Pocillopora	Pocillopora_meandrina	0	0	21-40cm	No_Disease	NA	21-40cm
2005-02-25	CRED	MHI	Maui	MAI-02	20.8631	-156.151	Belt_transect	NA	1	0	0	50	2	100	Pocillopora	Pocillopora_meandrina	0	0	21-40cm	No_Disease	NA	21-40cm
2005-02-25	CRED	MHI	Maui	MAI-02	20.8631	-156.151	Belt_transect	NA	1	0	0	50	2	100	Pocillopora	Pocillopora_meandrina	0	0	21-40cm	No_Disease	NA	21-40cm
2005-02-25	CRED	MHI	Maui	MAI-02	20.8631	-156.151	Belt_transect	NA	1	0	0	50	2	100	Pocillopora	Pocillopora_meandrina	0	0	21-40cm	No_Disease	NA	21-40cm
2005-02-25	CRED	MHI	Maui	MAI-02	20.8631	-156.151	Belt_transect	NA	1	0	0	50	2	100	Pocillopora	Pocillopora_meandrina	0	0	21-40cm	No_Disease	NA	21-40cm
2005-02-25	CRED	MHI	Maui	MAI-02	20.8631	-156.151	Belt_transect	NA	1	0	0	50	2	100	Pocillopora	Pocillopora_meandrina	0	0	21-40cm	No_Disease	NA	21-40cm
2005-02-25	CRED	MHI	Maui	MAI-02	20.8631	-156.151	Belt_transect	NA	1	0	0	50	2	100	Pocillopora	Pocillopora_meandrina	0	0	21-40cm	No_Disease	NA	21-40cm
2005-02-25	CRED	MHI	Maui	MAI-02	20.8631	-156.151	Belt_transect	NA	1	0	0	50	2	100	Pocillopora	Pocillopora_meandrina	0	0	21-40cm	No_Disease	NA	21-40cm
2005-02-25	CRED	MHI	Maui	MAI-02	20.8631	-156.151	Belt_transect	NA	1	0	0	50	2	100	Pocillopora	Pocillopora_meandrina	0	0	21-40cm	No_Disease	NA	21-40cm
2005-02-25	CRED	MHI	Maui	MAI-02	20.8631	-156.151	Belt_transect	NA	1	0	0	50	2	100	Pocillopora	Pocillopora_meandrina	0	0	21-40cm	No_Disease	NA	21-40cm
2005-02-25	CRED	MHI	Maui	MAI-02	20.8631	-156.151	Belt_transect	NA	1	0	0	50	2	100	Pocillopora	Pocillopora_meandrina	0	0	21-40cm	No_Disease	NA	21-40cm
2005-02-25	CRED	MHI	Maui	MAI-02	20.8631	-156.151	Belt_transect	NA	1	0	0	50	2	100	Pocillopora	Pocillopora_meandrina	0	0	21-40cm	No_Disease	NA	21-40cm
2005-02-25	CRED	MHI	Maui	MAI-02	20.8631	-156.151	Belt_transect	NA	1	0	0	50	2	100	Pocillopora	Pocillopora_meandrina	0	0	21-40cm	No_Disease	NA	21-40cm
2005-02-25	CRED	MHI	Maui	MAI-02	20.8631	-156.151	Belt_transect	NA	1	0	0	50	2	100	Pocillopora	Pocillopora_meandrina	0	0	21-40cm	No_Disease	NA	21-40cm
2005-02-25	CRED	MHI	Maui	MAI-02	20.8631	-156.151	Belt_transect	NA	1	0	0	50	2	100	Pocillopora	Pocillopora_meandrina	0	0	21-40cm	No_Disease	NA	21-40cm
2005-02-25	CRED	MHI	Maui	MAI-02	20.8631	-156.151	Belt_transect	NA	1	0	0	50	2	100	Pocillopora	Pocillopora_meandrina	0	0	21-40cm	No_Disease	NA	21-40cm
2005-02-25	CRED	MHI	Maui	MAI-02	20.8631	-156.151	Belt_transect	NA	1	0	0	50	2	100	Pocillopora	Pocillopora_meandrina	0	0	21-40cm	No_Disease	NA	21-40cm
2005-02-25	CRED	MHI	Maui	MAI-02	20.8631	-156.151	Belt_transect	NA	1	0	0	50	2	100	Pocillopora	Pocillopora_meandrina	0	0	21-40cm	No_Disease	NA	21-40cm
2005-02-25	CRED	MHI	Maui	MAI-02	20.8631	-156.151	Belt_transect	NA	1	0	0	50	2	100	Pocillopora	Pocillopora_meandrina	0	0	21-40cm	No_Disease	NA	21-40cm
2005-02-25	CRED	MHI	Maui	MAI-02	20.8631	-156.151	Belt_transect	NA	1	0	0	50	2	100	Pocillopora	Pocillopora_meandrina	0	0	21-40cm	No_Disease	NA	21-40cm
2005-02-25	CRED	MHI	Maui	MAI-02	20.8631	-156.151	Belt_transect	NA	1	0	0	50	2	100	Pocillopora	Pocillopora_meandrina	0	0	21-40cm	No_Disease	NA	21-40cm
2005-02-25	CRED	MHI	Maui	MAI-02	20.8631	-156.151	Belt_transect	NA	1	0	0	50	2	100	Pocillopora	Pocillopora_meandrina	0	0	21-40cm	No_Disease	NA	21-40cm
2005-02-25	CRED	MHI	Maui	MAI-02	20.8631	-156.151	Belt_transect	NA	1	0	0	50	2	100	Pocillopora	Pocillopora_meandrina	0	0	21-40cm	No_Disease	NA	21-40cm
2005-02-25	CRED	MHI	Maui	MAI-02	20.8631	-156.151	Belt_transect	NA	1	0	0	50	2	100	Pocillopora	Pocillopora_meandrina	0	0	21-40cm	No_Disease	NA	21-40cm
2005-02-25	CRED	MHI	Maui	MAI-02	20.8631	-156.151	Belt_transect	NA	1	0	0	50	2	100	Pocillopora	Pocillopora_meandrina	0	0	21-40cm	No_Disease	NA	21-40cm
2005-02-25	CRED	MHI	Maui	MAI-02	20.8631	-156.151	Belt_transect	NA	1	0	0	50	2	100	Pocillopora	Pocillopora_meandrina	0	0	21-40cm	No_Disease	NA	21-40cm
2005-02-25	CRED	MHI	Maui	MAI-02	20.8631	-156.151	Belt_transect	NA	1	0	0	50	2	100	Pocillopora	Pocillopora_meandrina	0	0	21-40cm	No_Disease	NA	21-40cm
2005-02-25	CRED	MHI	Maui	MAI-02	20.8631	-156.151	Belt_transect	NA	1	0	0	50	2	100	Pocillopora	Pocillopora_meandrina	0	0	21-40cm	No_Disease	NA	21-40cm
2005-02-25	CRED	MHI	Maui	MAI-02	20.8631	-156.151	Belt_transect	NA	1	0	0	50	2	100	Pocillopora	Pocillopora_meandrina	0	0	21-40cm	No_Disease	NA	21-40cm
2005-02-25	CRED	MHI	Maui	MAI-02	20.8631	-156.151	Belt_transect	NA	1	0	0	50	2	100	Pocillopora	Pocillopora_meandrina	0	0	21-40cm	No_Disease	NA	21-40cm
2005-02-25	CRED	MHI	Maui	MAI-02	20.8631	-156.151	Belt_transect	NA	1	0	0	50	2	100	Pocillopora	Pocillopora_meandrina	0	0	21-40cm	No_Disease	NA	21-40cm
2005-02-25	CRED	MHI	Maui	MAI-02	20.8631	-156.151	Belt_transect	NA	1	0	0	50	2	100	Pocillopora	Pocillopora_meandrina	0	0	21-40cm	No_Disease	NA	21-40cm
2005-02-25	CRED	MHI	Maui	MAI-02	20.8631	-156.151	Belt_transect	NA	1	0	0	50	2	100	Pocillopora	Pocillopora_meandrina	0	0	21-40cm	No_Disease	NA	21-40cm
2005-02-25	CRED	MHI	Maui	MAI-02	20.8631	-156.151	Belt_transect	NA	1	0	0	50	2	100	Pocillopora	Pocillopora_meandrina	0	0	21-40cm	No_Disease	NA	21-40cm
2005-02-25	CRED	MHI	Maui	MAI-02	20.8631	-156.151	Belt_transect	NA	1	0	0	50	2	100	Pocillopora	Pocillopora_meandrina	0	0	21-40cm	No_Disease	NA	21-40cm
2005-02-25	CRED	MHI	Maui	MAI-02	20.8631	-156.151	Belt_transect	NA	1	0	0	50	2	100	Pocillopora	Pocillopora_meandrina	0	0	21-40cm	No_Disease	NA	21-40cm
2005-02-25	CRED	MHI	Maui	MAI-02	20.8631	-156.151	Belt_transect	NA	1	0	0	50	2	100	Pocillopora	Pocillopora_meandrina	0	0	21-40cm	No_Disease	NA	21-40cm
2005-02-25	CRED	MHI	Maui	MAI-02	20.8631	-156.151	Belt_transect	NA	1	0	0	50	2	100	Pocillopora	Pocillopora_meandrina	0	0	21-40cm	No_Disease	NA	21-40cm
2005-02-25	CRED	MHI	Maui	MAI-02	20.8631	-156.151	Belt_transect	NA	1	0	0	50	2	100	Pocillopora	Pocillopora_meandrina	0	0	21-40cm	No_Disease	NA	21-40cm
2005-02-25	CRED	MHI	Maui	MAI-02	20.8631	-156.151	Belt_transect	NA	1	0	0	50	2	100	Pocillopora	Pocillopora_meandrina	0	0	21-40cm	No_Disease	NA	21-40cm
2005-02-25	CRED	MHI	Maui	MAI-02	20.8631	-156.151	Belt_transect	NA	1	0	0	50	2	100	Pocillopora	Pocillopora_meandrina	0	0	21-40cm	No_Disease	NA	21-40cm
2005-02-25	CRED	MHI	Maui	MAI-02	20.8631	-156.151	Belt_transect	NA	1	0	0	50	2	100	Pocillopora	Pocillopora_meandrina	0	0	21-40cm	No_Disease	NA	21-40cm
2005-02-25	CRED	MHI	Maui	MAI-02	20.8631	-156.151	Belt_transect	NA	1	0	0	50	2	100	Pocillopora	Pocillopora_meandrina	0	0	21-40cm	No_Disease	NA	21-40cm
2005-02-25	CRED	MHI	Maui	MAI-02	20.8631	-156.151	Belt_transect	NA	1	0	0	50	2	100	Pocillopora	Pocillopora_meandrina	0	0	21-40cm	No_Disease	NA	21-40cm
2005-02-25	CRED	MHI	Maui	MAI-02	20.8631	-156.151	Belt_transect	NA	1	0	0	50	2	100	Pocillopora	Pocillopora_meandrina	0	0	21-40cm	No_Disease	NA	21-40cm
2005-02-25	CRED	MHI	Maui	MAI-02	20.8631	-156.151	Belt_transect	NA	1	0	0	50	2	100	Pocillopora	Pocillopora_meandrina	0	0	21-40cm	No_Disease	NA	21-40cm
2005-02-25	CRED	MHI	Maui	MAI-02	20.8631	-156.151	Belt_transect	NA	1	0	0	50	2	100	Pocillopora	Pocillopora_meandrina	0	0	21-40cm	No_Disease	NA	21-40cm
2005-02-25	CRED	MHI	Maui	MAI-02	20.8631	-156.151	Belt_transect	NA	1	0	0	50	2	100	Pocillopora	Pocillopora_meandrina	0	0	21-40cm	No_Disease	NA	21-40cm
2005-02-25	CRED	MHI	Maui	MAI-02	20.8631	-156.151	Belt_transect	NA	1	0	0	50	2	100	Pocillopora	Pocillopora_meandrina	0	0	21-40cm	No_Disease	NA	21-40cm
2005-02-25	CRED	MHI	Maui	MAI-02	20.8631	-156.151	Belt_transect	NA	1	0	0	50	2	100	Pocillopora	Pocillopora_meandrina	0	0	21-40cm	No_Disease	NA	21-40cm
2005-02-25	CRED	MHI	Maui	MAI-02	20.8631	-156.151	Belt_transect	NA	1	0	0	50	2	100	Pocillopora	Pocillopora_meandrina	0	0	21-40cm	No_Disease	NA	21-40cm
2005-02-25	CRED	MHI	Maui	MAI-02	20.8631	-156.151	Belt_transect	NA	1	0	0	50	2	100	Pocillopora	Pocillopora_meandrina	0	0	21-40cm	No_Disease	NA	21-40cm
2005-02-25	CRED	MHI	Maui	MAI-02	20.8631	-156.151	Belt_transect	NA	1	0	0	50	2	100	Pocillopora	Pocillopora_meandrina	0	0	21-40cm	No_Disease	NA	21-40cm
2005-02-25	CRED	MHI	Maui	MAI-02	20.8631	-156.151	Belt_transect	NA	1	0	0	50	2	100	Pocillopora	Pocillopora_meandrina	0	0	21-40cm	No_Disease	NA	21-40cm
2005-02-25	CRED	MHI	Maui	MAI-02	20.8631	-156.151	Belt_transect	NA	1	0	0	50	2	100	Pocillopora	Pocillopora_meandrina	0	0	41-80cm	No_Disease	NA	41-80cm
2005-02-25	CRED	MHI	Maui	MAI-02	20.8631	-156.151	Belt_transect	NA	1	0	0	50	2	100	Pocillopora	Pocillopora_meandrina	0	0	41-80cm	No_Disease	NA	41-80cm
2005-02-25	CRED	MHI	Maui	MAI-02	20.8631	-156.151	Belt_transect	NA	1	0	0	50	2	100	Pocillopora	Pocillopora_meandrina	0	0	6-10cm	No_Disease	NA	6-10cm
2005-02-25	CRED	MHI	Maui	MAI-02	20.8631	-156.151	Belt_transect	NA	1	0	0	50	2	100	Pocillopora	Pocillopora_meandrina	0	0	6-10cm	No_Disease	NA	6-10cm
2005-02-25	CRED	MHI	Maui	MAI-02	20.8631	-156.151	Belt_transect	NA	1	0	0	50	2	100	Pocillopora	Pocillopora_meandrina	0	0	6-10cm	No_Disease	NA	6-10cm
2005-02-25	CRED	MHI	Maui	MAI-02	20.8631	-156.151	Belt_transect	NA	1	0	0	50	2	100	Pocillopora	Pocillopora_meandrina	0	0	6-10cm	No_Disease	NA	6-10cm
2005-02-25	CRED	MHI	Maui	MAI-02	20.8631	-156.151	Belt_transect	NA	1	0	0	50	2	100	Pocillopora	Pocillopora_meandrina	0	0	6-10cm	No_Disease	NA	6-10cm
2005-02-25	CRED	MHI	Maui	MAI-02	20.8631	-156.151	Belt_transect	NA	1	0	0	50	2	100	Pocillopora	Pocillopora_meandrina	0	0	6-10cm	No_Disease	NA	6-10cm
2005-02-25	CRED	MHI	Maui	MAI-02	20.8631	-156.151	Belt_transect	NA	1	0	0	50	2	100	Pocillopora	Pocillopora_meandrina	0	0	6-10cm	No_Disease	NA	6-10cm
2005-02-25	CRED	MHI	Maui	MAI-02	20.8631	-156.151	Belt_transect	NA	1	0	0	50	2	100	Pocillopora	Pocillopora_meandrina	0	0	6-10cm	No_Disease	NA	6-10cm
2005-02-25	CRED	MHI	Maui	MAI-02	20.8631	-156.151	Belt_transect	NA	1	0	0	50	2	100	Pocillopora	Pocillopora_meandrina	0	0	6-10cm	No_Disease	NA	6-10cm
2005-02-25	CRED	MHI	Maui	MAI-02	20.8631	-156.151	Belt_transect	NA	1	0	0	50	2	100	Pocillopora	Pocillopora_meandrina	0	0	6-10cm	No_Disease	NA	6-10cm
2005-02-25	CRED	MHI	Maui	MAI-02	20.8631	-156.151	Belt_transect	NA	1	0	0	50	2	100	Pocillopora	Pocillopora_meandrina	0	0	6-10cm	No_Disease	NA	6-10cm
2005-02-25	CRED	MHI	Maui	MAI-02	20.8631	-156.151	Belt_transect	NA	1	0	0	50	2	100	Pocillopora	Pocillopora_meandrina	0	0	6-10cm	No_Disease	NA	6-10cm
2005-02-25	CRED	MHI	Maui	MAI-02	20.8631	-156.151	Belt_transect	NA	1	0	0	50	2	100	Pocillopora	Pocillopora_meandrina	0	0	6-10cm	No_Disease	NA	6-10cm
2005-02-25	CRED	MHI	Maui	MAI-02	20.8631	-156.151	Belt_transect	NA	1	0	0	50	2	100	Pocillopora	Pocillopora_meandrina	0	0	6-10cm	No_Disease	NA	6-10cm
2005-02-25	CRED	MHI	Maui	MAI-02	20.8631	-156.151	Belt_transect	NA	1	0	0	50	2	100	Pocillopora	Pocillopora_meandrina	0	0	6-10cm	No_Disease	NA	6-10cm
2005-02-25	CRED	MHI	Maui	MAI-02	20.8631	-156.151	Belt_transect	NA	1	0	0	50	2	100	Pocillopora	Pocillopora_meandrina	0	0	6-10cm	No_Disease	NA	6-10cm
2005-02-25	CRED	MHI	Maui	MAI-02	20.8631	-156.151	Belt_transect	NA	1	0	0	50	2	100	Pocillopora	Pocillopora_meandrina	0	0	6-10cm	No_Disease	NA	6-10cm
2005-02-25	CRED	MHI	Maui	MAI-02	20.8631	-156.151	Belt_transect	NA	1	0	0	50	2	100	Pocillopora	Pocillopora_meandrina	0	0	6-10cm	No_Disease	NA	6-10cm
2005-02-25	CRED	MHI	Maui	MAI-02	20.8631	-156.151	Belt_transect	NA	1	0	0	50	2	100	Pocillopora	Pocillopora_meandrina	0	0	6-10cm	No_Disease	NA	6-10cm
2005-02-25	CRED	MHI	Maui	MAI-02	20.8631	-156.151	Belt_transect	NA	1	0	0	50	2	100	Pocillopora	Pocillopora_meandrina	0	0	6-10cm	No_Disease	NA	6-10cm
2005-02-25	CRED	MHI	Maui	MAI-02	20.8631	-156.151	Belt_transect	NA	1	0	0	50	2	100	Pocillopora	Pocillopora_meandrina	0	0	6-10cm	No_Disease	NA	6-10cm
2005-02-25	CRED	MHI	Maui	MAI-02	20.8631	-156.151	Belt_transect	NA	1	0	0	50	2	100	Pocillopora	Pocillopora_meandrina	0	0	6-10cm	No_Disease	NA	6-10cm
2005-02-25	CRED	MHI	Maui	MAI-02	20.8631	-156.151	Belt_transect	NA	1	0	0	50	2	100	Pocillopora	Pocillopora_meandrina	0	0	6-10cm	No_Disease	NA	6-10cm
2005-02-25	CRED	MHI	Maui	MAI-02	20.8631	-156.151	Belt_transect	NA	1	0	0	50	2	100	Pocillopora	Pocillopora_meandrina	0	0	6-10cm	No_Disease	NA	6-10cm
2005-02-25	CRED	MHI	Maui	MAI-02	20.8631	-156.151	Belt_transect	NA	1	0	0	50	2	100	Pocillopora	Pocillopora_meandrina	0	0	6-10cm	No_Disease	NA	6-10cm
2005-02-25	CRED	MHI	Maui	MAI-02	20.8631	-156.151	Belt_transect	NA	1	0	0	50	2	100	Pocillopora	Pocillopora_meandrina	0	0	6-10cm	No_Disease	NA	6-10cm
2005-02-25	CRED	MHI	Maui	MAI-02	20.8631	-156.151	Belt_transect	NA	1	0	0	50	2	100	Pocillopora	Pocillopora_meandrina	0	0	6-10cm	No_Disease	NA	6-10cm
2005-02-25	CRED	MHI	Maui	MAI-02	20.8631	-156.151	Belt_transect	NA	1	0	0	50	2	100	Pocillopora	Pocillopora_meandrina	0	0	6-10cm	No_Disease	NA	6-10cm
2005-02-25	CRED	MHI	Maui	MAI-02	20.8631	-156.151	Belt_transect	NA	1	0	0	50	2	100	Pocillopora	Pocillopora_meandrina	0	0	6-10cm	No_Disease	NA	6-10cm
2005-02-25	CRED	MHI	Maui	MAI-02	20.8631	-156.151	Belt_transect	NA	1	0	0	50	2	100	Pocillopora	Pocillopora_meandrina	0	0	6-10cm	No_Disease	NA	6-10cm
2005-02-25	CRED	MHI	Maui	MAI-02	20.8631	-156.151	Belt_transect	NA	1	0	0	50	2	100	Pocillopora	Pocillopora_meandrina	0	0	6-10cm	No_Disease	NA	6-10cm
2005-02-25	CRED	MHI	Maui	MAI-02	20.8631	-156.151	Belt_transect	NA	1	0	0	50	2	100	Pocillopora	Pocillopora_meandrina	0	0	6-10cm	No_Disease	NA	6-10cm
2005-02-25	CRED	MHI	Maui	MAI-02	20.8631	-156.151	Belt_transect	NA	1	0	0	50	2	100	Pocillopora	Pocillopora_meandrina	0	0	6-10cm	No_Disease	NA	6-10cm
2005-02-25	CRED	MHI	Maui	MAI-02	20.8631	-156.151	Belt_transect	NA	1	0	0	50	2	100	Pocillopora	Pocillopora_meandrina	0	0	6-10cm	No_Disease	NA	6-10cm
2005-02-25	CRED	MHI	Maui	MAI-02	20.8631	-156.151	Belt_transect	NA	1	0	0	50	2	100	Pocillopora	Pocillopora_meandrina	0	0	6-10cm	No_Disease	NA	6-10cm
2005-02-25	CRED	MHI	Maui	MAI-02	20.8631	-156.151	Belt_transect	NA	1	0	0	50	2	100	Pocillopora	Pocillopora_meandrina	0	0	6-10cm	No_Disease	NA	6-10cm
2005-02-25	CRED	MHI	Maui	MAI-02	20.8631	-156.151	Belt_transect	NA	1	0	0	50	2	100	Pocillopora	Pocillopora_meandrina	0	0	6-10cm	No_Disease	NA	6-10cm
2005-02-25	CRED	MHI	Maui	MAI-02	20.8631	-156.151	Belt_transect	NA	1	0	0	50	2	100	Pocillopora	Pocillopora_meandrina	0	0	6-10cm	No_Disease	NA	6-10cm
2005-02-25	CRED	MHI	Maui	MAI-02	20.8631	-156.151	Belt_transect	NA	1	0	0	50	2	100	Pocillopora	Pocillopora_meandrina	0	0	6-10cm	No_Disease	NA	6-10cm
2005-02-25	CRED	MHI	Maui	MAI-02	20.8631	-156.151	Belt_transect	NA	1	0	0	50	2	100	Pocillopora	Pocillopora_meandrina	0	0	6-10cm	No_Disease	NA	6-10cm
2005-02-25	CRED	MHI	Maui	MAI-02	20.8631	-156.151	Belt_transect	NA	1	0	0	50	2	100	Pocillopora	Pocillopora_meandrina	0	0	6-10cm	No_Disease	NA	6-10cm
2005-02-25	CRED	MHI	Maui	MAI-02	20.8631	-156.151	Belt_transect	NA	1	0	0	50	2	100	Pocillopora	Pocillopora_meandrina	0	0	6-10cm	No_Disease	NA	6-10cm
2005-02-25	CRED	MHI	Maui	MAI-02	20.8631	-156.151	Belt_transect	NA	1	0	0	50	2	100	Pocillopora	Pocillopora_meandrina	0	0	6-10cm	No_Disease	NA	6-10cm
2005-02-25	CRED	MHI	Maui	MAI-02	20.8631	-156.151	Belt_transect	NA	1	0	0	50	2	100	Pocillopora	Pocillopora_meandrina	0	0	6-10cm	No_Disease	NA	6-10cm
2005-02-25	CRED	MHI	Maui	MAI-02	20.8631	-156.151	Belt_transect	NA	1	0	0	50	2	100	Pocillopora	Pocillopora_meandrina	0	0	6-10cm	No_Disease	NA	6-10cm
2005-02-25	CRED	MHI	Maui	MAI-02	20.8631	-156.151	Belt_transect	NA	1	0	0	50	2	100	Pocillopora	Pocillopora_meandrina	0	0	6-10cm	No_Disease	NA	6-10cm
2005-02-25	CRED	MHI	Maui	MAI-02	20.8631	-156.151	Belt_transect	NA	1	0	0	50	2	100	Pocillopora	Pocillopora_meandrina	0	0	6-10cm	No_Disease	NA	6-10cm
2005-02-25	CRED	MHI	Maui	MAI-02	20.8631	-156.151	Belt_transect	NA	1	0	0	50	2	100	Pocillopora	Pocillopora_meandrina	0	0	6-10cm	No_Disease	NA	6-10cm
2005-02-25	CRED	MHI	Maui	MAI-02	20.8631	-156.151	Belt_transect	NA	1	0	0	50	2	100	Pocillopora	Pocillopora_meandrina	0	0	6-10cm	No_Disease	NA	6-10cm
2005-02-25	CRED	MHI	Maui	MAI-02	20.8631	-156.151	Belt_transect	NA	1	0	0	50	2	100	Pocillopora	Pocillopora_meandrina	0	0	6-10cm	No_Disease	NA	6-10cm
2005-02-25	CRED	MHI	Maui	MAI-02	20.8631	-156.151	Belt_transect	NA	1	0	0	50	2	100	Pocillopora	Pocillopora_meandrina	0	0	6-10cm	No_Disease	NA	6-10cm
2005-02-25	CRED	MHI	Maui	MAI-02	20.8631	-156.151	Belt_transect	NA	1	0	0	50	2	100	Pocillopora	Pocillopora_meandrina	0	0	6-10cm	No_Disease	NA	6-10cm
2005-02-25	CRED	MHI	Maui	MAI-02	20.8631	-156.151	Belt_transect	NA	1	0	0	50	2	100	Pocillopora	Pocillopora_meandrina	0	0	6-10cm	No_Disease	NA	6-10cm
2005-02-25	CRED	MHI	Maui	MAI-02	20.8631	-156.151	Belt_transect	NA	1	0	0	50	2	100	Pocillopora	Pocillopora_meandrina	0	0	6-10cm	No_Disease	NA	6-10cm
2005-02-25	CRED	MHI	Maui	MAI-02	20.8631	-156.151	Belt_transect	NA	1	0	0	50	2	100	Pocillopora	Pocillopora_meandrina	0	0	6-10cm	No_Disease	NA	6-10cm
2005-02-25	CRED	MHI	Maui	MAI-02	20.8631	-156.151	Belt_transect	NA	1	0	0	50	2	100	Pocillopora	Pocillopora_meandrina	0	0	6-10cm	No_Disease	NA	6-10cm
2005-02-25	CRED	MHI	Maui	MAI-02	20.8631	-156.151	Belt_transect	NA	1	0	0	50	2	100	Pocillopora	Pocillopora_meandrina	0	0	6-10cm	No_Disease	NA	6-10cm
2005-02-25	CRED	MHI	Maui	MAI-02	20.8631	-156.151	Belt_transect	NA	1	0	0	50	2	100	Pocillopora	Pocillopora_meandrina	0	0	6-10cm	No_Disease	NA	6-10cm
2005-02-25	CRED	MHI	Maui	MAI-02	20.8631	-156.151	Belt_transect	NA	1	0	0	50	2	100	Pocillopora	Pocillopora_meandrina	0	0	6-10cm	No_Disease	NA	6-10cm
2005-02-25	CRED	MHI	Maui	MAI-02	20.8631	-156.151	Belt_transect	NA	1	0	0	50	2	100	Pocillopora	Pocillopora_meandrina	0	0	6-10cm	No_Disease	NA	6-10cm
2005-02-25	CRED	MHI	Maui	MAI-02	20.8631	-156.151	Belt_transect	NA	1	0	0	50	2	100	Pocillopora	Pocillopora_meandrina	0	0	6-10cm	No_Disease	NA	6-10cm
2005-02-25	CRED	MHI	Maui	MAI-02	20.8631	-156.151	Belt_transect	NA	1	0	0	50	2	100	Pocillopora	Pocillopora_meandrina	0	0	6-10cm	No_Disease	NA	6-10cm
2005-02-25	CRED	MHI	Maui	MAI-02	20.8631	-156.151	Belt_transect	NA	1	0	0	50	2	100	Pocillopora	Pocillopora_meandrina	0	0	6-10cm	No_Disease	NA	6-10cm
2005-02-25	CRED	MHI	Maui	MAI-02	20.8631	-156.151	Belt_transect	NA	1	0	0	50	2	100	Pocillopora	Pocillopora_meandrina	0	0	6-10cm	No_Disease	NA	6-10cm
2005-02-25	CRED	MHI	Maui	MAI-02	20.8631	-156.151	Belt_transect	NA	1	0	0	50	2	100	Pocillopora	Pocillopora_meandrina	0	0	6-10cm	No_Disease	NA	6-10cm
2005-02-25	CRED	MHI	Maui	MAI-02	20.8631	-156.151	Belt_transect	NA	1	0	0	50	2	100	Pocillopora	Pocillopora_meandrina	0	0	6-10cm	No_Disease	NA	6-10cm
2005-02-25	CRED	MHI	Maui	MAI-02	20.8631	-156.151	Belt_transect	NA	1	0	0	50	2	100	Pocillopora	Pocillopora_meandrina	0	0	6-10cm	No_Disease	NA	6-10cm
2005-02-25	CRED	MHI	Maui	MAI-02	20.8631	-156.151	Belt_transect	NA	1	0	0	50	2	100	Pocillopora	Pocillopora_meandrina	0	0	6-10cm	No_Disease	NA	6-10cm
2005-02-25	CRED	MHI	Maui	MAI-02	20.8631	-156.151	Belt_transect	NA	1	0	0	50	2	100	Pocillopora	Pocillopora_meandrina	0	0	6-10cm	No_Disease	NA	6-10cm
2005-02-25	CRED	MHI	Maui	MAI-02	20.8631	-156.151	Belt_transect	NA	1	0	0	50	2	100	Pocillopora	Pocillopora_meandrina	0	0	6-10cm	No_Disease	NA	6-10cm
2005-02-25	CRED	MHI	Maui	MAI-02	20.8631	-156.151	Belt_transect	NA	1	0	0	50	2	100	Pocillopora	Pocillopora_meandrina	0	0	6-10cm	No_Disease	NA	6-10cm
2005-02-25	CRED	MHI	Maui	MAI-02	20.8631	-156.151	Belt_transect	NA	1	0	0	50	2	100	Pocillopora	Pocillopora_meandrina	0	0	6-10cm	No_Disease	NA	6-10cm
2005-02-25	CRED	MHI	Maui	MAI-02	20.8631	-156.151	Belt_transect	NA	1	0	0	50	2	100	Pocillopora	Pocillopora_meandrina	0	0	6-10cm	No_Disease	NA	6-10cm
2005-02-25	CRED	MHI	Maui	MAI-02	20.8631	-156.151	Belt_transect	NA	1	0	0	50	2	100	Pocillopora	Pocillopora_meandrina	0	0	6-10cm	No_Disease	NA	6-10cm
2005-02-25	CRED	MHI	Maui	MAI-02	20.8631	-156.151	Belt_transect	NA	1	0	0	50	2	100	Pocillopora	Pocillopora_meandrina	0	0	6-10cm	No_Disease	NA	6-10cm
2005-02-25	CRED	MHI	Maui	MAI-02	20.8631	-156.151	Belt_transect	NA	1	0	0	50	2	100	Pocillopora	Pocillopora_meandrina	0	0	6-10cm	No_Disease	NA	6-10cm
2005-02-25	CRED	MHI	Maui	MAI-02	20.8631	-156.151	Belt_transect	NA	1	0	0	50	2	100	Pocillopora	Pocillopora_meandrina	0	0	6-10cm	No_Disease	NA	6-10cm
2005-02-25	CRED	MHI	Maui	MAI-02	20.8631	-156.151	Belt_transect	NA	1	0	0	50	2	100	Pocillopora	Pocillopora_meandrina	0	0	6-10cm	No_Disease	NA	6-10cm
2005-02-25	CRED	MHI	Maui	MAI-02	20.8631	-156.151	Belt_transect	NA	1	0	0	50	2	100	Pocillopora	Pocillopora_meandrina	0	0	6-10cm	No_Disease	NA	6-10cm
2005-02-25	CRED	MHI	Maui	MAI-02	20.8631	-156.151	Belt_transect	NA	1	0	0	50	2	100	Pocillopora	Pocillopora_meandrina	0	0	6-10cm	No_Disease	NA	6-10cm
2005-02-25	CRED	MHI	Maui	MAI-02	20.8631	-156.151	Belt_transect	NA	1	0	0	50	2	100	Pocillopora	Pocillopora_meandrina	0	0	6-10cm	No_Disease	NA	6-10cm
2005-02-25	CRED	MHI	Maui	MAI-02	20.8631	-156.151	Belt_transect	NA	1	0	0	50	2	100	Pocillopora	Pocillopora_meandrina	0	0	6-10cm	No_Disease	NA	6-10cm
2005-02-25	CRED	MHI	Maui	MAI-02	20.8631	-156.151	Belt_transect	NA	1	0	0	50	2	100	Pocillopora	Pocillopora_meandrina	0	0	6-10cm	No_Disease	NA	6-10cm
2005-02-25	CRED	MHI	Maui	MAI-02	20.8631	-156.151	Belt_transect	NA	1	0	0	50	2	100	Pocillopora	Pocillopora_meandrina	0	0	6-10cm	No_Disease	NA	6-10cm
2005-02-25	CRED	MHI	Maui	MAI-02	20.8631	-156.151	Belt_transect	NA	1	0	0	50	2	100	Pocillopora	Pocillopora_meandrina	0	0	6-10cm	No_Disease	NA	6-10cm
2005-02-25	CRED	MHI	Maui	MAI-02	20.8631	-156.151	Belt_transect	NA	1	0	0	50	2	100	Pocillopora	Pocillopora_meandrina	0	0	6-10cm	No_Disease	NA	6-10cm
2005-02-25	CRED	MHI	Maui	MAI-02	20.8631	-156.151	Belt_transect	NA	1	0	0	50	2	100	Pocillopora	Pocillopora_meandrina	0	0	6-10cm	No_Disease	NA	6-10cm
2005-02-25	CRED	MHI	Maui	MAI-02	20.8631	-156.151	Belt_transect	NA	1	0	0	50	2	100	Pocillopora	Pocillopora_meandrina	0	0	6-10cm	No_Disease	NA	6-10cm
2005-02-25	CRED	MHI	Maui	MAI-02	20.8631	-156.151	Belt_transect	NA	1	0	0	50	2	100	Pocillopora	Pocillopora_meandrina	0	0	6-10cm	No_Disease	NA	6-10cm
2005-02-25	CRED	MHI	Maui	MAI-02	20.8631	-156.151	Belt_transect	NA	1	0	0	50	2	100	Pocillopora	Pocillopora_meandrina	0	0	6-10cm	No_Disease	NA	6-10cm
2005-02-25	CRED	MHI	Maui	MAI-02	20.8631	-156.151	Belt_transect	NA	1	0	0	50	2	100	Pocillopora	Pocillopora_meandrina	0	0	6-10cm	No_Disease	NA	6-10cm
2005-02-25	CRED	MHI	Maui	MAI-02	20.8631	-156.151	Belt_transect	NA	1	0	0	50	2	100	Pocillopora	Pocillopora_meandrina	0	0	6-10cm	No_Disease	NA	6-10cm
2005-02-25	CRED	MHI	Maui	MAI-02	20.8631	-156.151	Belt_transect	NA	1	0	0	50	2	100	Pocillopora	Pocillopora_meandrina	0	0	6-10cm	No_Disease	NA	6-10cm
2005-02-25	CRED	MHI	Maui	MAI-02	20.8631	-156.151	Belt_transect	NA	1	0	0	50	2	100	Pocillopora	Pocillopora_meandrina	0	0	6-10cm	No_Disease	NA	6-10cm
2005-02-25	CRED	MHI	Maui	MAI-02	20.8631	-156.151	Belt_transect	NA	1	0	0	50	2	100	Pocillopora	Pocillopora_meandrina	0	0	6-10cm	No_Disease	NA	6-10cm
2005-02-25	CRED	MHI	Maui	MAI-02	20.8631	-156.151	Belt_transect	NA	1	0	0	50	2	100	Pocillopora	Pocillopora_meandrina	0	0	6-10cm	No_Disease	NA	6-10cm
2005-02-25	CRED	MHI	Maui	MAI-02	20.8631	-156.151	Belt_transect	NA	1	0	0	50	2	100	Pocillopora	Pocillopora_meandrina	0	0	6-10cm	No_Disease	NA	6-10cm
2005-02-25	CRED	MHI	Maui	MAI-02	20.8631	-156.151	Belt_transect	NA	1	0	0	50	2	100	Pocillopora	Pocillopora_meandrina	0	0	6-10cm	No_Disease	NA	6-10cm
2005-02-25	CRED	MHI	Maui	MAI-02	20.8631	-156.151	Belt_transect	NA	1	0	0	50	2	100	Pocillopora	Pocillopora_meandrina	0	0	6-10cm	No_Disease	NA	6-10cm
2005-02-25	CRED	MHI	Maui	MAI-02	20.8631	-156.151	Belt_transect	NA	1	0	0	50	2	100	Pocillopora	Pocillopora_meandrina	0	0	6-10cm	No_Disease	NA	6-10cm
2005-02-25	CRED	MHI	Maui	MAI-02	20.8631	-156.151	Belt_transect	NA	1	0	0	50	2	100	Pavona	Pavona_varians	0	0	11-20cm	No_Disease	NA	11-20cm
2005-02-25	CRED	MHI	Maui	MAI-02	20.8631	-156.151	Belt_transect	NA	1	0	0	50	2	100	Pavona	Pavona_varians	0	0	11-20cm	No_Disease	NA	11-20cm
2005-02-25	CRED	MHI	Maui	MAI-02	20.8631	-156.151	Belt_transect	NA	1	0	0	50	2	100	Pavona	Pavona_varians	0	0	6-10cm	No_Disease	NA	6-10cm
2005-02-25	CRED	MHI	Maui	MAI-02	20.8631	-156.151	Belt_transect	NA	1	0	0	50	2	100	Pavona	Pavona_varians	0	0	6-10cm	No_Disease	NA	6-10cm
2005-02-25	CRED	MHI	Maui	MAI-02	20.8631	-156.151	Belt_transect	NA	1	0	0	50	2	100	Pavona	Pavona_varians	0	0	6-10cm	No_Disease	NA	6-10cm
2005-02-25	CRED	MHI	Maui	MAI-01	20.7623	-155.98	Belt_transect	NA	1	0	0	25	6	150	Porites	Porites_lobata	0	0	NA	Growth_anomalies	NA	0-5cm
2005-02-25	CRED	MHI	Maui	MAI-01	20.7623	-155.98	Belt_transect	NA	1	0	0	25	6	150	Porites	Porites_lobata	0	0	NA	Trematodiasis	NA	0-5cm
2005-02-25	CRED	MHI	Maui	MAI-01	20.7623	-155.98	Belt_transect	NA	1	0	0	25	6	150	Porites	Porites_lobata	0	0	NA	Growth_anomalies	NA	0-5cm
2005-02-25	CRED	MHI	Maui	MAI-01	20.7623	-155.98	Belt_transect	NA	1	0	0	25	6	150	Porites	Porites_lobata	0	0	NA	Growth_anomalies	NA	0-5cm
2005-02-25	CRED	MHI	Maui	MAI-01	20.7623	-155.98	Belt_transect	NA	1	0	0	25	6	150	Porites	Porites_lobata	0	0	NA	Trematodiasis	NA	0-5cm
2005-02-25	CRED	MHI	Maui	MAI-01	20.7623	-155.98	Belt_transect	NA	1	0	0	25	6	150	Porites	Porites_lobata	0	0	NA	Growth_anomalies	NA	0-5cm
2005-02-25	CRED	MHI	Maui	MAI-01	20.7623	-155.98	Belt_transect	NA	2	0	0	25	6	150	Porites	Porites_lobata	0	0	NA	Growth_anomalies	NA	0-5cm
2005-02-25	CRED	MHI	Maui	MAI-01	20.7623	-155.98	Belt_transect	NA	2	0	0	25	6	150	Porites	Porites_lobata	0	0	NA	Trematodiasis	NA	0-5cm
2005-02-25	CRED	MHI	Maui	MAI-01	20.7623	-155.98	Belt_transect	NA	2	0	0	25	6	150	Porites	Porites_lobata	0	0	NA	Trematodiasis	NA	0-5cm
2005-02-25	CRED	MHI	Maui	MAI-01	20.7623	-155.98	Belt_transect	NA	2	0	0	25	6	150	Porites	Porites_lobata	0	0	NA	Trematodiasis	NA	0-5cm
2005-02-25	CRED	MHI	Maui	MAI-01	20.7623	-155.98	Belt_transect	NA	2	0	0	25	6	150	Porites	Porites_lobata	0	0	NA	Trematodiasis	NA	0-5cm
2005-02-25	CRED	MHI	Maui	MAI-01	20.7623	-155.98	Belt_transect	NA	2	0	0	25	6	150	Porites	Porites_lobata	0	0	NA	Growth_anomalies	NA	0-5cm
2005-02-25	CRED	MHI	Maui	MAI-01	20.7623	-155.98	Belt_transect	NA	2	0	0	25	6	150	Porites	Porites_lobata	0	0	NA	Growth_anomalies	NA	0-5cm
2005-02-25	CRED	MHI	Maui	MAI-01	20.7623	-155.98	Belt_transect	NA	2	0	0	25	6	150	Porites	Porites_lobata	0	0	NA	Trematodiasis	NA	0-5cm
2005-02-25	CRED	MHI	Maui	MAI-02	20.8631	-156.151	Belt_transect	NA	2	0	0	25	6	150	Montipora	Montipora_patula	0	0	NA	Tissue_Loss	NA	0-5cm
2005-02-25	CRED	MHI	Maui	MAI-02	20.8631	-156.151	Belt_transect	NA	2	0	0	25	6	150	Porites	Porites_lobata	0	0	NA	Trematodiasis	NA	0-5cm
2005-02-25	CRED	MHI	Maui	MAI-02	20.8631	-156.151	Belt_transect	NA	2	0	0	25	6	150	Porites	Porites_lobata	0	0	NA	Trematodiasis	NA	0-5cm
2005-02-25	CRED	MHI	Maui	MAI-02	20.8631	-156.151	Belt_transect	NA	2	0	0	25	6	150	Porites	Porites_lobata	0	0	NA	Trematodiasis	NA	0-5cm
2005-02-25	CRED	MHI	Maui	MAI-02	20.8631	-156.151	Belt_transect	NA	2	0	0	25	6	150	Porites	Porites_lobata	0	0	NA	Trematodiasis	NA	0-5cm
2005-02-25	CRED	MHI	Maui	MAI-02	20.8631	-156.151	Belt_transect	NA	2	0	0	25	6	150	Porites	Porites_lobata	0	0	NA	Trematodiasis	NA	0-5cm
2005-02-25	CRED	MHI	Maui	MAI-02	20.8631	-156.151	Belt_transect	NA	2	0	0	25	6	150	Porites	Porites_lobata	0	0	NA	Trematodiasis	NA	0-5cm
2005-02-25	CRED	MHI	Maui	MAI-02	20.8631	-156.151	Belt_transect	NA	2	0	0	25	6	150	Porites	Porites_lobata	0	0	NA	Growth_anomalies	NA	0-5cm
2005-02-25	CRED	MHI	Maui	MAI-02	20.8631	-156.151	Belt_transect	NA	2	0	0	25	6	150	Porites	Porites_lobata	0	0	NA	Trematodiasis	NA	0-5cm
2005-02-25	CRED	MHI	Maui	MAI-02	20.8631	-156.151	Belt_transect	NA	2	0	0	25	6	150	Porites	Porites_lobata	0	0	NA	Trematodiasis	NA	0-5cm
2005-02-25	CRED	MHI	Maui	MAI-02	20.8631	-156.151	Belt_transect	NA	2	0	0	25	6	150	Porites	Porites_lobata	0	0	NA	Growth_anomalies	NA	0-5cm
2005-02-25	CRED	MHI	Maui	MAI-02	20.8631	-156.151	Belt_transect	NA	2	0	0	25	6	150	Porites	Porites_lobata	0	0	NA	Growth_anomalies	NA	0-5cm
2005-02-25	CRED	MHI	Maui	MAI-02	20.8631	-156.151	Belt_transect	NA	2	0	0	25	6	150	Porites	Porites_lobata	0	0	NA	Trematodiasis	NA	0-5cm
2005-02-25	CRED	MHI	Maui	MAI-02	20.8631	-156.151	Belt_transect	NA	2	0	0	25	6	150	Porites	Porites_lobata	0	0	NA	Growth_anomalies	NA	0-5cm
2005-02-25	CRED	MHI	Maui	MAI-02	20.8631	-156.151	Belt_transect	NA	2	0	0	25	6	150	Porites	Porites_lobata	0	0	NA	Growth_anomalies	NA	0-5cm
2005-02-25	CRED	MHI	Maui	MAI-02	20.8631	-156.151	Belt_transect	NA	2	0	0	25	6	150	Montipora	Montipora_patula	0	0	NA	Tissue_Loss	NA	0-5cm
2005-02-25	CRED	MHI	Maui	MAI-02	20.8631	-156.151	Belt_transect	NA	2	0	0	25	6	150	Porites	Porites_lobata	0	0	NA	Growth_anomalies	NA	0-5cm
2005-02-25	CRED	MHI	Maui	MAI-02	20.8631	-156.151	Belt_transect	NA	2	0	0	25	6	150	Montipora	Montipora_capitata	0	0	NA	Growth_anomalies	NA	0-5cm
2005-02-26	CRED	MHI	Maui	MAI-03	20.6235	-156.178	Belt_transect	NA	1	0	0	25	1	25	Porites	Porites_lobata	0	0	NA	Trematodiasis	NA	0-5cm
2005-02-26	CRED	MHI	Maui	MAI-03	20.6235	-156.178	Belt_transect	NA	1	0	0	25	1	25	Porites	Porites_lobata	0	0	NA	Trematodiasis	NA	0-5cm
2005-02-26	CRED	MHI	Maui	MAI-03	20.6235	-156.178	Belt_transect	NA	2	0	0	25	6	150	Porites	Porites_lobata	0	0	NA	Growth_anomalies	NA	0-5cm
2005-02-26	CRED	MHI	Maui	MAI-03	20.6235	-156.178	Belt_transect	NA	2	0	0	25	6	150	Porites	Porites_lobata	0	0	NA	Growth_anomalies	NA	0-5cm
2005-02-26	CRED	MHI	Maui	MAI-03	20.6235	-156.178	Belt_transect	NA	2	0	0	25	6	150	Porites	Porites_lobata	0	0	NA	Growth_anomalies	NA	0-5cm
2005-02-26	CRED	MHI	Maui	MAI-03	20.6235	-156.178	Belt_transect	NA	2	0	0	25	6	150	Porites	Porites_lobata	0	0	NA	Growth_anomalies	NA	0-5cm
2005-02-26	CRED	MHI	Maui	MAI-03	20.6235	-156.178	Belt_transect	NA	2	0	0	25	6	150	Porites	Porites_lobata	0	0	NA	Growth_anomalies	NA	0-5cm
2005-02-26	CRED	MHI	Maui	MAI-03	20.6235	-156.178	Belt_transect	NA	2	0	0	25	6	150	Porites	Porites_compressa	0	0	NA	Trematodiasis	NA	0-5cm
2005-02-26	CRED	MHI	Maui	MAI-03	20.6235	-156.178	Belt_transect	NA	2	0	0	25	6	150	Porites	Porites_compressa	0	0	NA	Trematodiasis	NA	0-5cm
2005-02-26	CRED	MHI	Maui	MAI-03	20.6235	-156.178	Belt_transect	NA	2	0	0	25	6	150	Porites	Porites_compressa	0	0	NA	Trematodiasis	NA	0-5cm
2005-02-27	CRED	MHI	Hawaii	HAW-01	19.8087	-155.09	Belt_transect	NA	1	0	0	50	2	100	Fungia	Fungia_scutaria	0	0	6-10cm	No_Disease	NA	6-10cm
2005-02-27	CRED	MHI	Hawaii	HAW-01	19.8087	-155.09	Belt_transect	NA	1	0	0	50	2	100	Leptastrea	Leptastrea_purpurea	0	0	0-5cm	No_Disease	NA	0-5cm
2005-02-27	CRED	MHI	Hawaii	HAW-01	19.8087	-155.09	Belt_transect	NA	1	0	0	50	2	100	Leptastrea	Leptastrea_purpurea	0	0	0-5cm	No_Disease	NA	0-5cm
2005-02-27	CRED	MHI	Hawaii	HAW-01	19.8087	-155.09	Belt_transect	NA	1	0	0	50	2	100	Leptastrea	Leptastrea_purpurea	0	0	0-5cm	No_Disease	NA	0-5cm
2005-02-27	CRED	MHI	Hawaii	HAW-01	19.8087	-155.09	Belt_transect	NA	1	0	0	50	2	100	Leptastrea	Leptastrea_purpurea	0	0	11-20cm	No_Disease	NA	11-20cm
2005-02-27	CRED	MHI	Hawaii	HAW-01	19.8087	-155.09	Belt_transect	NA	1	0	0	50	2	100	Leptastrea	Leptastrea_purpurea	0	0	11-20cm	No_Disease	NA	11-20cm
2005-02-27	CRED	MHI	Hawaii	HAW-01	19.8087	-155.09	Belt_transect	NA	1	0	0	50	2	100	Leptastrea	Leptastrea_purpurea	0	0	6-10cm	No_Disease	NA	6-10cm
2005-02-27	CRED	MHI	Hawaii	HAW-01	19.8087	-155.09	Belt_transect	NA	1	0	0	50	2	100	Leptastrea	Leptastrea_purpurea	0	0	81-160cm	No_Disease	NA	81-160cm
2005-02-27	CRED	MHI	Hawaii	HAW-01	19.8087	-155.09	Belt_transect	NA	1	0	0	50	2	100	Montipora	Montipora_capitata	0	0	0-5cm	No_Disease	NA	0-5cm
2005-02-27	CRED	MHI	Hawaii	HAW-01	19.8087	-155.09	Belt_transect	NA	1	0	0	50	2	100	Montipora	Montipora_capitata	0	0	0-5cm	No_Disease	NA	0-5cm
2005-02-27	CRED	MHI	Hawaii	HAW-01	19.8087	-155.09	Belt_transect	NA	1	0	0	50	2	100	Montipora	Montipora_capitata	0	0	0-5cm	No_Disease	NA	0-5cm
2005-02-27	CRED	MHI	Hawaii	HAW-01	19.8087	-155.09	Belt_transect	NA	1	0	0	50	2	100	Montipora	Montipora_capitata	0	0	0-5cm	No_Disease	NA	0-5cm
2005-02-27	CRED	MHI	Hawaii	HAW-01	19.8087	-155.09	Belt_transect	NA	1	0	0	50	2	100	Montipora	Montipora_capitata	0	0	0-5cm	No_Disease	NA	0-5cm
2005-02-27	CRED	MHI	Hawaii	HAW-01	19.8087	-155.09	Belt_transect	NA	1	0	0	50	2	100	Montipora	Montipora_capitata	0	0	0-5cm	No_Disease	NA	0-5cm
2005-02-27	CRED	MHI	Hawaii	HAW-01	19.8087	-155.09	Belt_transect	NA	1	0	0	50	2	100	Montipora	Montipora_capitata	0	0	11-20cm	No_Disease	NA	11-20cm
2005-02-27	CRED	MHI	Hawaii	HAW-01	19.8087	-155.09	Belt_transect	NA	1	0	0	50	2	100	Montipora	Montipora_capitata	0	0	6-10cm	No_Disease	NA	6-10cm
2005-02-27	CRED	MHI	Hawaii	HAW-01	19.8087	-155.09	Belt_transect	NA	1	0	0	50	2	100	Montipora	Montipora_capitata	0	0	6-10cm	No_Disease	NA	6-10cm
2005-02-27	CRED	MHI	Hawaii	HAW-01	19.8087	-155.09	Belt_transect	NA	1	0	0	50	2	100	Montipora	Montipora_patula	0	0	0-5cm	No_Disease	NA	0-5cm
2005-02-27	CRED	MHI	Hawaii	HAW-01	19.8087	-155.09	Belt_transect	NA	1	0	0	50	2	100	Montipora	Montipora_patula	0	0	0-5cm	No_Disease	NA	0-5cm
2005-02-27	CRED	MHI	Hawaii	HAW-01	19.8087	-155.09	Belt_transect	NA	1	0	0	50	2	100	Montipora	Montipora_patula	0	0	0-5cm	No_Disease	NA	0-5cm
2005-02-27	CRED	MHI	Hawaii	HAW-01	19.8087	-155.09	Belt_transect	NA	1	0	0	50	2	100	Montipora	Montipora_patula	0	0	0-5cm	No_Disease	NA	0-5cm
2005-02-27	CRED	MHI	Hawaii	HAW-01	19.8087	-155.09	Belt_transect	NA	1	0	0	50	2	100	Montipora	Montipora_patula	0	0	0-5cm	No_Disease	NA	0-5cm
2005-02-27	CRED	MHI	Hawaii	HAW-01	19.8087	-155.09	Belt_transect	NA	1	0	0	50	2	100	Montipora	Montipora_patula	0	0	0-5cm	No_Disease	NA	0-5cm
2005-02-27	CRED	MHI	Hawaii	HAW-01	19.8087	-155.09	Belt_transect	NA	1	0	0	50	2	100	Montipora	Montipora_patula	0	0	0-5cm	No_Disease	NA	0-5cm
2005-02-27	CRED	MHI	Hawaii	HAW-01	19.8087	-155.09	Belt_transect	NA	1	0	0	50	2	100	Montipora	Montipora_patula	0	0	0-5cm	No_Disease	NA	0-5cm
2005-02-27	CRED	MHI	Hawaii	HAW-01	19.8087	-155.09	Belt_transect	NA	1	0	0	50	2	100	Montipora	Montipora_patula	0	0	0-5cm	No_Disease	NA	0-5cm
2005-02-27	CRED	MHI	Hawaii	HAW-01	19.8087	-155.09	Belt_transect	NA	1	0	0	50	2	100	Montipora	Montipora_patula	0	0	0-5cm	No_Disease	NA	0-5cm
2005-02-27	CRED	MHI	Hawaii	HAW-01	19.8087	-155.09	Belt_transect	NA	1	0	0	50	2	100	Montipora	Montipora_patula	0	0	11-20cm	No_Disease	NA	11-20cm
2005-02-27	CRED	MHI	Hawaii	HAW-01	19.8087	-155.09	Belt_transect	NA	1	0	0	50	2	100	Montipora	Montipora_patula	0	0	11-20cm	No_Disease	NA	11-20cm
2005-02-27	CRED	MHI	Hawaii	HAW-01	19.8087	-155.09	Belt_transect	NA	1	0	0	50	2	100	Montipora	Montipora_patula	0	0	11-20cm	No_Disease	NA	11-20cm
2005-02-27	CRED	MHI	Hawaii	HAW-01	19.8087	-155.09	Belt_transect	NA	1	0	0	50	2	100	Montipora	Montipora_patula	0	0	11-20cm	No_Disease	NA	11-20cm
2005-02-27	CRED	MHI	Hawaii	HAW-01	19.8087	-155.09	Belt_transect	NA	1	0	0	50	2	100	Montipora	Montipora_patula	0	0	11-20cm	No_Disease	NA	11-20cm
2005-02-27	CRED	MHI	Hawaii	HAW-01	19.8087	-155.09	Belt_transect	NA	1	0	0	50	2	100	Montipora	Montipora_patula	0	0	11-20cm	No_Disease	NA	11-20cm
2005-02-27	CRED	MHI	Hawaii	HAW-01	19.8087	-155.09	Belt_transect	NA	1	0	0	50	2	100	Montipora	Montipora_patula	0	0	6-10cm	No_Disease	NA	6-10cm
2005-02-27	CRED	MHI	Hawaii	HAW-01	19.8087	-155.09	Belt_transect	NA	1	0	0	50	2	100	Montipora	Montipora_patula	0	0	6-10cm	No_Disease	NA	6-10cm
2005-02-27	CRED	MHI	Hawaii	HAW-01	19.8087	-155.09	Belt_transect	NA	1	0	0	50	2	100	Montipora	Montipora_patula	0	0	6-10cm	No_Disease	NA	6-10cm
2005-02-27	CRED	MHI	Hawaii	HAW-01	19.8087	-155.09	Belt_transect	NA	1	0	0	50	2	100	Palythoa	NA	0	0	0-5cm	No_Disease	NA	0-5cm
2005-02-27	CRED	MHI	Hawaii	HAW-01	19.8087	-155.09	Belt_transect	NA	1	0	0	50	2	100	Palythoa	NA	0	0	11-20cm	No_Disease	NA	11-20cm
2005-02-27	CRED	MHI	Hawaii	HAW-01	19.8087	-155.09	Belt_transect	NA	1	0	0	50	2	100	Palythoa	NA	0	0	6-10cm	No_Disease	NA	6-10cm
2005-02-27	CRED	MHI	Hawaii	HAW-01	19.8087	-155.09	Belt_transect	NA	1	0	0	50	2	100	Porites	Porites_compressa	0	0	0-5cm	No_Disease	NA	0-5cm
2005-02-27	CRED	MHI	Hawaii	HAW-01	19.8087	-155.09	Belt_transect	NA	1	0	0	50	2	100	Porites	Porites_compressa	0	0	0-5cm	No_Disease	NA	0-5cm
2005-02-27	CRED	MHI	Hawaii	HAW-01	19.8087	-155.09	Belt_transect	NA	1	0	0	50	2	100	Porites	Porites_compressa	0	0	0-5cm	No_Disease	NA	0-5cm
2005-02-27	CRED	MHI	Hawaii	HAW-01	19.8087	-155.09	Belt_transect	NA	1	0	0	50	2	100	Porites	Porites_compressa	0	0	6-10cm	No_Disease	NA	6-10cm
2005-02-27	CRED	MHI	Hawaii	HAW-01	19.8087	-155.09	Belt_transect	NA	1	0	0	50	2	100	Porites	Porites_evermanni	0	0	6-10cm	No_Disease	NA	6-10cm
2005-02-27	CRED	MHI	Hawaii	HAW-01	19.8087	-155.09	Belt_transect	NA	1	0	0	50	2	100	Porites	Porites_lobata	0	0	0-5cm	No_Disease	NA	0-5cm
2005-02-27	CRED	MHI	Hawaii	HAW-01	19.8087	-155.09	Belt_transect	NA	1	0	0	50	2	100	Porites	Porites_lobata	0	0	0-5cm	No_Disease	NA	0-5cm
2005-02-27	CRED	MHI	Hawaii	HAW-01	19.8087	-155.09	Belt_transect	NA	1	0	0	50	2	100	Porites	Porites_lobata	0	0	0-5cm	No_Disease	NA	0-5cm
2005-02-27	CRED	MHI	Hawaii	HAW-01	19.8087	-155.09	Belt_transect	NA	1	0	0	50	2	100	Porites	Porites_lobata	0	0	0-5cm	No_Disease	NA	0-5cm
2005-02-27	CRED	MHI	Hawaii	HAW-01	19.8087	-155.09	Belt_transect	NA	1	0	0	50	2	100	Porites	Porites_lobata	0	0	0-5cm	No_Disease	NA	0-5cm
2005-02-27	CRED	MHI	Hawaii	HAW-01	19.8087	-155.09	Belt_transect	NA	1	0	0	50	2	100	Porites	Porites_lobata	0	0	0-5cm	No_Disease	NA	0-5cm
2005-02-27	CRED	MHI	Hawaii	HAW-01	19.8087	-155.09	Belt_transect	NA	1	0	0	50	2	100	Porites	Porites_lobata	0	0	0-5cm	No_Disease	NA	0-5cm
2005-02-27	CRED	MHI	Hawaii	HAW-01	19.8087	-155.09	Belt_transect	NA	1	0	0	50	2	100	Porites	Porites_lobata	0	0	0-5cm	No_Disease	NA	0-5cm
2005-02-27	CRED	MHI	Hawaii	HAW-01	19.8087	-155.09	Belt_transect	NA	1	0	0	50	2	100	Porites	Porites_lobata	0	0	0-5cm	No_Disease	NA	0-5cm
2005-02-27	CRED	MHI	Hawaii	HAW-01	19.8087	-155.09	Belt_transect	NA	1	0	0	50	2	100	Porites	Porites_lobata	0	0	0-5cm	No_Disease	NA	0-5cm
2005-02-27	CRED	MHI	Hawaii	HAW-01	19.8087	-155.09	Belt_transect	NA	1	0	0	50	2	100	Porites	Porites_lobata	0	0	0-5cm	No_Disease	NA	0-5cm
2005-02-27	CRED	MHI	Hawaii	HAW-01	19.8087	-155.09	Belt_transect	NA	1	0	0	50	2	100	Porites	Porites_lobata	0	0	0-5cm	No_Disease	NA	0-5cm
2005-02-27	CRED	MHI	Hawaii	HAW-01	19.8087	-155.09	Belt_transect	NA	1	0	0	50	2	100	Porites	Porites_lobata	0	0	0-5cm	No_Disease	NA	0-5cm
2005-02-27	CRED	MHI	Hawaii	HAW-01	19.8087	-155.09	Belt_transect	NA	1	0	0	50	2	100	Porites	Porites_lobata	0	0	0-5cm	No_Disease	NA	0-5cm
2005-02-27	CRED	MHI	Hawaii	HAW-01	19.8087	-155.09	Belt_transect	NA	1	0	0	50	2	100	Porites	Porites_lobata	0	0	0-5cm	No_Disease	NA	0-5cm
2005-02-27	CRED	MHI	Hawaii	HAW-01	19.8087	-155.09	Belt_transect	NA	1	0	0	50	2	100	Porites	Porites_lobata	0	0	0-5cm	No_Disease	NA	0-5cm
2005-02-27	CRED	MHI	Hawaii	HAW-01	19.8087	-155.09	Belt_transect	NA	1	0	0	50	2	100	Porites	Porites_lobata	0	0	0-5cm	No_Disease	NA	0-5cm
2005-02-27	CRED	MHI	Hawaii	HAW-01	19.8087	-155.09	Belt_transect	NA	1	0	0	50	2	100	Porites	Porites_lobata	0	0	0-5cm	No_Disease	NA	0-5cm
2005-02-27	CRED	MHI	Hawaii	HAW-01	19.8087	-155.09	Belt_transect	NA	1	0	0	50	2	100	Porites	Porites_lobata	0	0	0-5cm	No_Disease	NA	0-5cm
2005-02-27	CRED	MHI	Hawaii	HAW-01	19.8087	-155.09	Belt_transect	NA	1	0	0	50	2	100	Porites	Porites_lobata	0	0	0-5cm	No_Disease	NA	0-5cm
2005-02-27	CRED	MHI	Hawaii	HAW-01	19.8087	-155.09	Belt_transect	NA	1	0	0	50	2	100	Porites	Porites_lobata	0	0	0-5cm	No_Disease	NA	0-5cm
2005-02-27	CRED	MHI	Hawaii	HAW-01	19.8087	-155.09	Belt_transect	NA	1	0	0	50	2	100	Porites	Porites_lobata	0	0	0-5cm	No_Disease	NA	0-5cm
2005-02-27	CRED	MHI	Hawaii	HAW-01	19.8087	-155.09	Belt_transect	NA	1	0	0	50	2	100	Porites	Porites_lobata	0	0	0-5cm	No_Disease	NA	0-5cm
2005-02-27	CRED	MHI	Hawaii	HAW-01	19.8087	-155.09	Belt_transect	NA	1	0	0	50	2	100	Porites	Porites_lobata	0	0	0-5cm	No_Disease	NA	0-5cm
2005-02-27	CRED	MHI	Hawaii	HAW-01	19.8087	-155.09	Belt_transect	NA	1	0	0	50	2	100	Porites	Porites_lobata	0	0	0-5cm	No_Disease	NA	0-5cm
2005-02-27	CRED	MHI	Hawaii	HAW-01	19.8087	-155.09	Belt_transect	NA	1	0	0	50	2	100	Porites	Porites_lobata	0	0	0-5cm	No_Disease	NA	0-5cm
2005-02-27	CRED	MHI	Hawaii	HAW-01	19.8087	-155.09	Belt_transect	NA	1	0	0	50	2	100	Porites	Porites_lobata	0	0	0-5cm	No_Disease	NA	0-5cm
2005-02-27	CRED	MHI	Hawaii	HAW-01	19.8087	-155.09	Belt_transect	NA	1	0	0	50	2	100	Porites	Porites_lobata	0	0	0-5cm	No_Disease	NA	0-5cm
2005-02-27	CRED	MHI	Hawaii	HAW-01	19.8087	-155.09	Belt_transect	NA	1	0	0	50	2	100	Porites	Porites_lobata	0	0	0-5cm	No_Disease	NA	0-5cm
2005-02-27	CRED	MHI	Hawaii	HAW-01	19.8087	-155.09	Belt_transect	NA	1	0	0	50	2	100	Porites	Porites_lobata	0	0	0-5cm	No_Disease	NA	0-5cm
2005-02-27	CRED	MHI	Hawaii	HAW-01	19.8087	-155.09	Belt_transect	NA	1	0	0	50	2	100	Porites	Porites_lobata	0	0	0-5cm	No_Disease	NA	0-5cm
2005-02-27	CRED	MHI	Hawaii	HAW-01	19.8087	-155.09	Belt_transect	NA	1	0	0	50	2	100	Porites	Porites_lobata	0	0	0-5cm	No_Disease	NA	0-5cm
2005-02-27	CRED	MHI	Hawaii	HAW-01	19.8087	-155.09	Belt_transect	NA	1	0	0	50	2	100	Porites	Porites_lobata	0	0	0-5cm	No_Disease	NA	0-5cm
2005-02-27	CRED	MHI	Hawaii	HAW-01	19.8087	-155.09	Belt_transect	NA	1	0	0	50	2	100	Porites	Porites_lobata	0	0	0-5cm	No_Disease	NA	0-5cm
2005-02-27	CRED	MHI	Hawaii	HAW-01	19.8087	-155.09	Belt_transect	NA	1	0	0	50	2	100	Porites	Porites_lobata	0	0	0-5cm	No_Disease	NA	0-5cm
2005-02-27	CRED	MHI	Hawaii	HAW-01	19.8087	-155.09	Belt_transect	NA	1	0	0	50	2	100	Porites	Porites_lobata	0	0	0-5cm	No_Disease	NA	0-5cm
2005-02-27	CRED	MHI	Hawaii	HAW-01	19.8087	-155.09	Belt_transect	NA	1	0	0	50	2	100	Porites	Porites_lobata	0	0	0-5cm	No_Disease	NA	0-5cm
2005-02-27	CRED	MHI	Hawaii	HAW-01	19.8087	-155.09	Belt_transect	NA	1	0	0	50	2	100	Porites	Porites_lobata	0	0	0-5cm	No_Disease	NA	0-5cm
2005-02-27	CRED	MHI	Hawaii	HAW-01	19.8087	-155.09	Belt_transect	NA	1	0	0	50	2	100	Porites	Porites_lobata	0	0	0-5cm	No_Disease	NA	0-5cm
2005-02-27	CRED	MHI	Hawaii	HAW-01	19.8087	-155.09	Belt_transect	NA	1	0	0	50	2	100	Porites	Porites_lobata	0	0	0-5cm	No_Disease	NA	0-5cm
2005-02-27	CRED	MHI	Hawaii	HAW-01	19.8087	-155.09	Belt_transect	NA	1	0	0	50	2	100	Porites	Porites_lobata	0	0	0-5cm	No_Disease	NA	0-5cm
2005-02-27	CRED	MHI	Hawaii	HAW-01	19.8087	-155.09	Belt_transect	NA	1	0	0	50	2	100	Porites	Porites_lobata	0	0	0-5cm	No_Disease	NA	0-5cm
2005-02-27	CRED	MHI	Hawaii	HAW-01	19.8087	-155.09	Belt_transect	NA	1	0	0	50	2	100	Porites	Porites_lobata	0	0	0-5cm	No_Disease	NA	0-5cm
2005-02-27	CRED	MHI	Hawaii	HAW-01	19.8087	-155.09	Belt_transect	NA	1	0	0	50	2	100	Porites	Porites_lobata	0	0	0-5cm	No_Disease	NA	0-5cm
2005-02-27	CRED	MHI	Hawaii	HAW-01	19.8087	-155.09	Belt_transect	NA	1	0	0	50	2	100	Porites	Porites_lobata	0	0	0-5cm	No_Disease	NA	0-5cm
2005-02-27	CRED	MHI	Hawaii	HAW-01	19.8087	-155.09	Belt_transect	NA	1	0	0	50	2	100	Porites	Porites_lobata	0	0	0-5cm	No_Disease	NA	0-5cm
2005-02-27	CRED	MHI	Hawaii	HAW-01	19.8087	-155.09	Belt_transect	NA	1	0	0	50	2	100	Porites	Porites_lobata	0	0	11-20cm	No_Disease	NA	11-20cm
2005-02-27	CRED	MHI	Hawaii	HAW-01	19.8087	-155.09	Belt_transect	NA	1	0	0	50	2	100	Porites	Porites_lobata	0	0	11-20cm	No_Disease	NA	11-20cm
2005-02-27	CRED	MHI	Hawaii	HAW-01	19.8087	-155.09	Belt_transect	NA	1	0	0	50	2	100	Porites	Porites_lobata	0	0	11-20cm	No_Disease	NA	11-20cm
2005-02-27	CRED	MHI	Hawaii	HAW-01	19.8087	-155.09	Belt_transect	NA	1	0	0	50	2	100	Porites	Porites_lobata	0	0	11-20cm	No_Disease	NA	11-20cm
2005-02-27	CRED	MHI	Hawaii	HAW-01	19.8087	-155.09	Belt_transect	NA	1	0	0	50	2	100	Porites	Porites_lobata	0	0	11-20cm	No_Disease	NA	11-20cm
2005-02-27	CRED	MHI	Hawaii	HAW-01	19.8087	-155.09	Belt_transect	NA	1	0	0	50	2	100	Porites	Porites_lobata	0	0	11-20cm	No_Disease	NA	11-20cm
2005-02-27	CRED	MHI	Hawaii	HAW-01	19.8087	-155.09	Belt_transect	NA	1	0	0	50	2	100	Porites	Porites_lobata	0	0	11-20cm	No_Disease	NA	11-20cm
2005-02-27	CRED	MHI	Hawaii	HAW-01	19.8087	-155.09	Belt_transect	NA	1	0	0	50	2	100	Porites	Porites_lobata	0	0	11-20cm	No_Disease	NA	11-20cm
2005-02-27	CRED	MHI	Hawaii	HAW-01	19.8087	-155.09	Belt_transect	NA	1	0	0	50	2	100	Porites	Porites_lobata	0	0	11-20cm	No_Disease	NA	11-20cm
2005-02-27	CRED	MHI	Hawaii	HAW-01	19.8087	-155.09	Belt_transect	NA	1	0	0	50	2	100	Porites	Porites_lobata	0	0	11-20cm	No_Disease	NA	11-20cm
2005-02-27	CRED	MHI	Hawaii	HAW-01	19.8087	-155.09	Belt_transect	NA	1	0	0	50	2	100	Porites	Porites_lobata	0	0	11-20cm	No_Disease	NA	11-20cm
2005-02-27	CRED	MHI	Hawaii	HAW-01	19.8087	-155.09	Belt_transect	NA	1	0	0	50	2	100	Porites	Porites_lobata	0	0	11-20cm	No_Disease	NA	11-20cm
2005-02-27	CRED	MHI	Hawaii	HAW-01	19.8087	-155.09	Belt_transect	NA	1	0	0	50	2	100	Porites	Porites_lobata	0	0	11-20cm	No_Disease	NA	11-20cm
2005-02-27	CRED	MHI	Hawaii	HAW-01	19.8087	-155.09	Belt_transect	NA	1	0	0	50	2	100	Porites	Porites_lobata	0	0	21-40cm	No_Disease	NA	21-40cm
2005-02-27	CRED	MHI	Hawaii	HAW-01	19.8087	-155.09	Belt_transect	NA	1	0	0	50	2	100	Porites	Porites_lobata	0	0	6-10cm	No_Disease	NA	6-10cm
2005-02-27	CRED	MHI	Hawaii	HAW-01	19.8087	-155.09	Belt_transect	NA	1	0	0	50	2	100	Porites	Porites_lobata	0	0	6-10cm	No_Disease	NA	6-10cm
2005-02-27	CRED	MHI	Hawaii	HAW-01	19.8087	-155.09	Belt_transect	NA	1	0	0	50	2	100	Porites	Porites_lobata	0	0	6-10cm	No_Disease	NA	6-10cm
2005-02-27	CRED	MHI	Hawaii	HAW-01	19.8087	-155.09	Belt_transect	NA	1	0	0	50	2	100	Porites	Porites_lobata	0	0	6-10cm	No_Disease	NA	6-10cm
2005-02-27	CRED	MHI	Hawaii	HAW-01	19.8087	-155.09	Belt_transect	NA	1	0	0	50	2	100	Porites	Porites_lobata	0	0	6-10cm	No_Disease	NA	6-10cm
2005-02-27	CRED	MHI	Hawaii	HAW-01	19.8087	-155.09	Belt_transect	NA	1	0	0	50	2	100	Porites	Porites_lobata	0	0	6-10cm	No_Disease	NA	6-10cm
2005-02-27	CRED	MHI	Hawaii	HAW-01	19.8087	-155.09	Belt_transect	NA	1	0	0	50	2	100	Porites	Porites_lobata	0	0	6-10cm	No_Disease	NA	6-10cm
2005-02-27	CRED	MHI	Hawaii	HAW-01	19.8087	-155.09	Belt_transect	NA	1	0	0	50	2	100	Porites	Porites_lobata	0	0	6-10cm	No_Disease	NA	6-10cm
2005-02-27	CRED	MHI	Hawaii	HAW-01	19.8087	-155.09	Belt_transect	NA	1	0	0	50	2	100	Porites	Porites_lobata	0	0	6-10cm	No_Disease	NA	6-10cm
2005-02-27	CRED	MHI	Hawaii	HAW-01	19.8087	-155.09	Belt_transect	NA	1	0	0	50	2	100	Porites	Porites_lobata	0	0	6-10cm	No_Disease	NA	6-10cm
2005-02-27	CRED	MHI	Hawaii	HAW-01	19.8087	-155.09	Belt_transect	NA	1	0	0	50	2	100	Porites	Porites_lobata	0	0	6-10cm	No_Disease	NA	6-10cm
2005-02-27	CRED	MHI	Hawaii	HAW-01	19.8087	-155.09	Belt_transect	NA	1	0	0	50	2	100	Porites	Porites_lobata	0	0	6-10cm	No_Disease	NA	6-10cm
2005-02-27	CRED	MHI	Hawaii	HAW-01	19.8087	-155.09	Belt_transect	NA	1	0	0	50	2	100	Porites	Porites_lobata	0	0	6-10cm	No_Disease	NA	6-10cm
2005-02-27	CRED	MHI	Hawaii	HAW-01	19.8087	-155.09	Belt_transect	NA	1	0	0	50	2	100	Porites	Porites_lobata	0	0	6-10cm	No_Disease	NA	6-10cm
2005-02-27	CRED	MHI	Hawaii	HAW-01	19.8087	-155.09	Belt_transect	NA	1	0	0	50	2	100	Porites	Porites_lobata	0	0	6-10cm	No_Disease	NA	6-10cm
2005-02-27	CRED	MHI	Hawaii	HAW-01	19.8087	-155.09	Belt_transect	NA	1	0	0	50	2	100	Porites	Porites_lobata	0	0	6-10cm	No_Disease	NA	6-10cm
2005-02-27	CRED	MHI	Hawaii	HAW-01	19.8087	-155.09	Belt_transect	NA	1	0	0	50	2	100	Porites	Porites_lobata	0	0	6-10cm	No_Disease	NA	6-10cm
2005-02-27	CRED	MHI	Hawaii	HAW-01	19.8087	-155.09	Belt_transect	NA	1	0	0	50	2	100	Porites	Porites_lobata	0	0	6-10cm	No_Disease	NA	6-10cm
2005-02-27	CRED	MHI	Hawaii	HAW-01	19.8087	-155.09	Belt_transect	NA	1	0	0	50	2	100	Porites	Porites_lobata	0	0	6-10cm	No_Disease	NA	6-10cm
2005-02-27	CRED	MHI	Hawaii	HAW-01	19.8087	-155.09	Belt_transect	NA	1	0	0	50	2	100	Porites	Porites_lobata	0	0	6-10cm	No_Disease	NA	6-10cm
2005-02-27	CRED	MHI	Hawaii	HAW-01	19.8087	-155.09	Belt_transect	NA	1	0	0	50	2	100	Porites	Porites_lobata	0	0	6-10cm	No_Disease	NA	6-10cm
2005-02-27	CRED	MHI	Hawaii	HAW-01	19.8087	-155.09	Belt_transect	NA	1	0	0	50	2	100	Porites	Porites_lobata	0	0	6-10cm	No_Disease	NA	6-10cm
2005-02-27	CRED	MHI	Hawaii	HAW-01	19.8087	-155.09	Belt_transect	NA	1	0	0	50	2	100	Porites	Porites_lobata	0	0	6-10cm	No_Disease	NA	6-10cm
2005-02-27	CRED	MHI	Hawaii	HAW-01	19.8087	-155.09	Belt_transect	NA	1	0	0	50	2	100	Porites	Porites_lobata	0	0	6-10cm	No_Disease	NA	6-10cm
2005-02-27	CRED	MHI	Hawaii	HAW-01	19.8087	-155.09	Belt_transect	NA	1	0	0	50	2	100	Porites	Porites_lobata	0	0	6-10cm	No_Disease	NA	6-10cm
2005-02-27	CRED	MHI	Hawaii	HAW-01	19.8087	-155.09	Belt_transect	NA	1	0	0	50	2	100	Porites	Porites_lobata	0	0	6-10cm	No_Disease	NA	6-10cm
2005-02-27	CRED	MHI	Hawaii	HAW-01	19.8087	-155.09	Belt_transect	NA	1	0	0	50	2	100	Porites	Porites_lobata	0	0	6-10cm	No_Disease	NA	6-10cm
2005-02-27	CRED	MHI	Hawaii	HAW-01	19.8087	-155.09	Belt_transect	NA	1	0	0	50	2	100	Porites	Porites_lobata	0	0	6-10cm	No_Disease	NA	6-10cm
2005-02-27	CRED	MHI	Hawaii	HAW-01	19.8087	-155.09	Belt_transect	NA	1	0	0	50	2	100	Porites	Porites_lobata	0	0	6-10cm	No_Disease	NA	6-10cm
2005-02-27	CRED	MHI	Hawaii	HAW-01	19.8087	-155.09	Belt_transect	NA	1	0	0	50	2	100	Porites	Porites_lobata	0	0	6-10cm	No_Disease	NA	6-10cm
2005-02-27	CRED	MHI	Hawaii	HAW-01	19.8087	-155.09	Belt_transect	NA	1	0	0	50	2	100	Porites	Porites_lobata	0	0	6-10cm	No_Disease	NA	6-10cm
2005-02-27	CRED	MHI	Hawaii	HAW-01	19.8087	-155.09	Belt_transect	NA	1	0	0	50	2	100	Porites	Porites_lobata	0	0	6-10cm	No_Disease	NA	6-10cm
2005-02-27	CRED	MHI	Hawaii	HAW-01	19.8087	-155.09	Belt_transect	NA	1	0	0	50	2	100	Porites	Porites_lobata	0	0	6-10cm	No_Disease	NA	6-10cm
2005-02-27	CRED	MHI	Hawaii	HAW-01	19.8087	-155.09	Belt_transect	NA	1	0	0	50	2	100	Porites	Porites_lobata	0	0	6-10cm	No_Disease	NA	6-10cm
2005-02-27	CRED	MHI	Hawaii	HAW-01	19.8087	-155.09	Belt_transect	NA	1	0	0	50	2	100	Porites	Porites_lobata	0	0	6-10cm	No_Disease	NA	6-10cm
2005-02-27	CRED	MHI	Hawaii	HAW-01	19.8087	-155.09	Belt_transect	NA	1	0	0	50	2	100	Porites	Porites_lobata	0	0	6-10cm	No_Disease	NA	6-10cm
2005-02-27	CRED	MHI	Hawaii	HAW-01	19.8087	-155.09	Belt_transect	NA	1	0	0	50	2	100	Porites	Porites_lobata	0	0	6-10cm	No_Disease	NA	6-10cm
2005-02-27	CRED	MHI	Hawaii	HAW-01	19.8087	-155.09	Belt_transect	NA	1	0	0	50	2	100	Porites	Porites_lobata	0	0	6-10cm	No_Disease	NA	6-10cm
2005-02-27	CRED	MHI	Hawaii	HAW-01	19.8087	-155.09	Belt_transect	NA	1	0	0	50	2	100	Porites	Porites_lobata	0	0	6-10cm	No_Disease	NA	6-10cm
2005-02-27	CRED	MHI	Hawaii	HAW-01	19.8087	-155.09	Belt_transect	NA	1	0	0	50	2	100	Pocillopora	Pocillopora_meandrina	0	0	0-5cm	No_Disease	NA	0-5cm
2005-02-27	CRED	MHI	Hawaii	HAW-01	19.8087	-155.09	Belt_transect	NA	1	0	0	50	2	100	Pocillopora	Pocillopora_meandrina	0	0	0-5cm	No_Disease	NA	0-5cm
2005-02-27	CRED	MHI	Hawaii	HAW-01	19.8087	-155.09	Belt_transect	NA	1	0	0	50	2	100	Pocillopora	Pocillopora_meandrina	0	0	0-5cm	No_Disease	NA	0-5cm
2005-02-27	CRED	MHI	Hawaii	HAW-01	19.8087	-155.09	Belt_transect	NA	1	0	0	50	2	100	Pocillopora	Pocillopora_meandrina	0	0	0-5cm	No_Disease	NA	0-5cm
2005-02-27	CRED	MHI	Hawaii	HAW-01	19.8087	-155.09	Belt_transect	NA	1	0	0	50	2	100	Pocillopora	Pocillopora_meandrina	0	0	0-5cm	No_Disease	NA	0-5cm
2005-02-27	CRED	MHI	Hawaii	HAW-01	19.8087	-155.09	Belt_transect	NA	1	0	0	50	2	100	Pocillopora	Pocillopora_meandrina	0	0	0-5cm	No_Disease	NA	0-5cm
2005-02-27	CRED	MHI	Hawaii	HAW-01	19.8087	-155.09	Belt_transect	NA	1	0	0	50	2	100	Pocillopora	Pocillopora_meandrina	0	0	0-5cm	No_Disease	NA	0-5cm
2005-02-27	CRED	MHI	Hawaii	HAW-01	19.8087	-155.09	Belt_transect	NA	1	0	0	50	2	100	Pocillopora	Pocillopora_meandrina	0	0	0-5cm	No_Disease	NA	0-5cm
2005-02-27	CRED	MHI	Hawaii	HAW-01	19.8087	-155.09	Belt_transect	NA	1	0	0	50	2	100	Pocillopora	Pocillopora_meandrina	0	0	0-5cm	No_Disease	NA	0-5cm
2005-02-27	CRED	MHI	Hawaii	HAW-01	19.8087	-155.09	Belt_transect	NA	1	0	0	50	2	100	Pocillopora	Pocillopora_meandrina	0	0	0-5cm	No_Disease	NA	0-5cm
2005-02-27	CRED	MHI	Hawaii	HAW-01	19.8087	-155.09	Belt_transect	NA	1	0	0	50	2	100	Pocillopora	Pocillopora_meandrina	0	0	0-5cm	No_Disease	NA	0-5cm
2005-02-27	CRED	MHI	Hawaii	HAW-01	19.8087	-155.09	Belt_transect	NA	1	0	0	50	2	100	Pocillopora	Pocillopora_meandrina	0	0	0-5cm	No_Disease	NA	0-5cm
2005-02-27	CRED	MHI	Hawaii	HAW-01	19.8087	-155.09	Belt_transect	NA	1	0	0	50	2	100	Pocillopora	Pocillopora_meandrina	0	0	0-5cm	No_Disease	NA	0-5cm
2005-02-27	CRED	MHI	Hawaii	HAW-01	19.8087	-155.09	Belt_transect	NA	1	0	0	50	2	100	Pocillopora	Pocillopora_meandrina	0	0	0-5cm	No_Disease	NA	0-5cm
2005-02-27	CRED	MHI	Hawaii	HAW-01	19.8087	-155.09	Belt_transect	NA	1	0	0	50	2	100	Pocillopora	Pocillopora_meandrina	0	0	0-5cm	No_Disease	NA	0-5cm
2005-02-27	CRED	MHI	Hawaii	HAW-01	19.8087	-155.09	Belt_transect	NA	1	0	0	50	2	100	Pocillopora	Pocillopora_meandrina	0	0	0-5cm	No_Disease	NA	0-5cm
2005-02-27	CRED	MHI	Hawaii	HAW-01	19.8087	-155.09	Belt_transect	NA	1	0	0	50	2	100	Pocillopora	Pocillopora_meandrina	0	0	0-5cm	No_Disease	NA	0-5cm
2005-02-27	CRED	MHI	Hawaii	HAW-01	19.8087	-155.09	Belt_transect	NA	1	0	0	50	2	100	Pocillopora	Pocillopora_meandrina	0	0	0-5cm	No_Disease	NA	0-5cm
2005-02-27	CRED	MHI	Hawaii	HAW-01	19.8087	-155.09	Belt_transect	NA	1	0	0	50	2	100	Pocillopora	Pocillopora_meandrina	0	0	0-5cm	No_Disease	NA	0-5cm
2005-02-27	CRED	MHI	Hawaii	HAW-01	19.8087	-155.09	Belt_transect	NA	1	0	0	50	2	100	Pocillopora	Pocillopora_meandrina	0	0	11-20cm	No_Disease	NA	11-20cm
2005-02-27	CRED	MHI	Hawaii	HAW-01	19.8087	-155.09	Belt_transect	NA	1	0	0	50	2	100	Pocillopora	Pocillopora_meandrina	0	0	11-20cm	No_Disease	NA	11-20cm
2005-02-27	CRED	MHI	Hawaii	HAW-01	19.8087	-155.09	Belt_transect	NA	1	0	0	50	2	100	Pocillopora	Pocillopora_meandrina	0	0	11-20cm	No_Disease	NA	11-20cm
2005-02-27	CRED	MHI	Hawaii	HAW-01	19.8087	-155.09	Belt_transect	NA	1	0	0	50	2	100	Pocillopora	Pocillopora_meandrina	0	0	11-20cm	No_Disease	NA	11-20cm
2005-02-27	CRED	MHI	Hawaii	HAW-01	19.8087	-155.09	Belt_transect	NA	1	0	0	50	2	100	Pocillopora	Pocillopora_meandrina	0	0	11-20cm	No_Disease	NA	11-20cm
2005-02-27	CRED	MHI	Hawaii	HAW-01	19.8087	-155.09	Belt_transect	NA	1	0	0	50	2	100	Pocillopora	Pocillopora_meandrina	0	0	21-40cm	No_Disease	NA	21-40cm
2005-02-27	CRED	MHI	Hawaii	HAW-01	19.8087	-155.09	Belt_transect	NA	1	0	0	50	2	100	Pocillopora	Pocillopora_meandrina	0	0	6-10cm	No_Disease	NA	6-10cm
2005-02-27	CRED	MHI	Hawaii	HAW-01	19.8087	-155.09	Belt_transect	NA	1	0	0	50	2	100	Pocillopora	Pocillopora_meandrina	0	0	6-10cm	No_Disease	NA	6-10cm
2005-02-27	CRED	MHI	Hawaii	HAW-01	19.8087	-155.09	Belt_transect	NA	1	0	0	50	2	100	Pocillopora	Pocillopora_meandrina	0	0	6-10cm	No_Disease	NA	6-10cm
2005-02-27	CRED	MHI	Hawaii	HAW-01	19.8087	-155.09	Belt_transect	NA	1	0	0	50	2	100	Pocillopora	Pocillopora_meandrina	0	0	6-10cm	No_Disease	NA	6-10cm
2005-02-27	CRED	MHI	Hawaii	HAW-01	19.8087	-155.09	Belt_transect	NA	1	0	0	50	2	100	Pocillopora	Pocillopora_meandrina	0	0	6-10cm	No_Disease	NA	6-10cm
2005-02-27	CRED	MHI	Hawaii	HAW-01	19.8087	-155.09	Belt_transect	NA	1	0	0	50	2	100	Pocillopora	Pocillopora_meandrina	0	0	6-10cm	No_Disease	NA	6-10cm
2005-02-27	CRED	MHI	Hawaii	HAW-01	19.8087	-155.09	Belt_transect	NA	1	0	0	50	2	100	Pocillopora	Pocillopora_meandrina	0	0	6-10cm	No_Disease	NA	6-10cm
2005-02-27	CRED	MHI	Hawaii	HAW-01	19.8087	-155.09	Belt_transect	NA	1	0	0	50	2	100	Pocillopora	Pocillopora_meandrina	0	0	6-10cm	No_Disease	NA	6-10cm
2005-02-27	CRED	MHI	Hawaii	HAW-01	19.8087	-155.09	Belt_transect	NA	1	0	0	50	2	100	Pocillopora	Pocillopora_meandrina	0	0	6-10cm	No_Disease	NA	6-10cm
2005-02-27	CRED	MHI	Hawaii	HAW-01	19.8087	-155.09	Belt_transect	NA	1	0	0	50	2	100	Pocillopora	Pocillopora_meandrina	0	0	6-10cm	No_Disease	NA	6-10cm
2005-02-27	CRED	MHI	Hawaii	HAW-01	19.8087	-155.09	Belt_transect	NA	1	0	0	50	2	100	Pocillopora	Pocillopora_meandrina	0	0	6-10cm	No_Disease	NA	6-10cm
2005-02-27	CRED	MHI	Hawaii	HAW-01	19.8087	-155.09	Belt_transect	NA	1	0	0	50	2	100	Pocillopora	Pocillopora_meandrina	0	0	6-10cm	No_Disease	NA	6-10cm
2005-02-27	CRED	MHI	Hawaii	HAW-01	19.8087	-155.09	Belt_transect	NA	1	0	0	50	2	100	Pavona	Pavona_varians	0	0	0-5cm	No_Disease	NA	0-5cm
2005-02-27	CRED	MHI	Hawaii	HAW-01	19.8087	-155.09	Belt_transect	NA	1	0	0	50	2	100	Pavona	Pavona_varians	0	0	0-5cm	No_Disease	NA	0-5cm
2005-02-27	CRED	MHI	Hawaii	HAW-01	19.8087	-155.09	Belt_transect	NA	1	0	0	50	2	100	Pavona	Pavona_varians	0	0	0-5cm	No_Disease	NA	0-5cm
2005-02-27	CRED	MHI	Hawaii	HAW-01	19.8087	-155.09	Belt_transect	NA	1	0	0	50	2	100	Pavona	Pavona_varians	0	0	11-20cm	No_Disease	NA	11-20cm
2005-02-27	CRED	MHI	Hawaii	HAW-01	19.8087	-155.09	Belt_transect	NA	1	0	0	50	2	100	Pavona	Pavona_varians	0	0	11-20cm	No_Disease	NA	11-20cm
2005-02-27	CRED	MHI	Hawaii	HAW-01	19.8087	-155.09	Belt_transect	NA	1	0	0	50	2	100	Pavona	Pavona_varians	0	0	6-10cm	No_Disease	NA	6-10cm
2005-02-27	CRED	MHI	Hawaii	HAW-01	19.8087	-155.09	Belt_transect	NA	1	0	0	50	2	100	Pavona	Pavona_varians	0	0	6-10cm	No_Disease	NA	6-10cm
2005-02-27	CRED	MHI	Hawaii	HAW-01	19.8087	-155.09	Belt_transect	NA	1	0	0	50	2	100	Pavona	Pavona_varians	0	0	6-10cm	No_Disease	NA	6-10cm
2005-02-27	CRED	MHI	Hawaii	HAW-02	19.8423	-155.083	Belt_transect	NA	1	0	0	50	1	50	Leptastrea	Leptastrea_purpurea	0	0	21-40cm	No_Disease	NA	21-40cm
2005-02-27	CRED	MHI	Hawaii	HAW-02	19.8423	-155.083	Belt_transect	NA	1	0	0	50	1	50	Montipora	Montipora_capitata	0	0	0-5cm	No_Disease	NA	0-5cm
2005-02-27	CRED	MHI	Hawaii	HAW-02	19.8423	-155.083	Belt_transect	NA	1	0	0	50	1	50	Montipora	Montipora_capitata	0	0	0-5cm	No_Disease	NA	0-5cm
2005-02-27	CRED	MHI	Hawaii	HAW-02	19.8423	-155.083	Belt_transect	NA	1	0	0	50	1	50	Montipora	Montipora_capitata	0	0	0-5cm	No_Disease	NA	0-5cm
2005-02-27	CRED	MHI	Hawaii	HAW-02	19.8423	-155.083	Belt_transect	NA	1	0	0	50	1	50	Montipora	Montipora_capitata	0	0	0-5cm	No_Disease	NA	0-5cm
2005-02-27	CRED	MHI	Hawaii	HAW-02	19.8423	-155.083	Belt_transect	NA	1	0	0	50	1	50	Montipora	Montipora_capitata	0	0	0-5cm	No_Disease	NA	0-5cm
2005-02-27	CRED	MHI	Hawaii	HAW-02	19.8423	-155.083	Belt_transect	NA	1	0	0	50	1	50	Montipora	Montipora_capitata	0	0	0-5cm	No_Disease	NA	0-5cm
2005-02-27	CRED	MHI	Hawaii	HAW-02	19.8423	-155.083	Belt_transect	NA	1	0	0	50	1	50	Montipora	Montipora_capitata	0	0	0-5cm	No_Disease	NA	0-5cm
2005-02-27	CRED	MHI	Hawaii	HAW-02	19.8423	-155.083	Belt_transect	NA	1	0	0	50	1	50	Montipora	Montipora_capitata	0	0	0-5cm	No_Disease	NA	0-5cm
2005-02-27	CRED	MHI	Hawaii	HAW-02	19.8423	-155.083	Belt_transect	NA	1	0	0	50	1	50	Montipora	Montipora_capitata	0	0	0-5cm	No_Disease	NA	0-5cm
2005-02-27	CRED	MHI	Hawaii	HAW-02	19.8423	-155.083	Belt_transect	NA	1	0	0	50	1	50	Montipora	Montipora_capitata	0	0	0-5cm	No_Disease	NA	0-5cm
2005-02-27	CRED	MHI	Hawaii	HAW-02	19.8423	-155.083	Belt_transect	NA	1	0	0	50	1	50	Montipora	Montipora_capitata	0	0	0-5cm	No_Disease	NA	0-5cm
2005-02-27	CRED	MHI	Hawaii	HAW-02	19.8423	-155.083	Belt_transect	NA	1	0	0	50	1	50	Montipora	Montipora_capitata	0	0	0-5cm	No_Disease	NA	0-5cm
2005-02-27	CRED	MHI	Hawaii	HAW-02	19.8423	-155.083	Belt_transect	NA	1	0	0	50	1	50	Montipora	Montipora_capitata	0	0	0-5cm	No_Disease	NA	0-5cm
2005-02-27	CRED	MHI	Hawaii	HAW-02	19.8423	-155.083	Belt_transect	NA	1	0	0	50	1	50	Montipora	Montipora_capitata	0	0	0-5cm	No_Disease	NA	0-5cm
2005-02-27	CRED	MHI	Hawaii	HAW-02	19.8423	-155.083	Belt_transect	NA	1	0	0	50	1	50	Montipora	Montipora_capitata	0	0	0-5cm	No_Disease	NA	0-5cm
2005-02-27	CRED	MHI	Hawaii	HAW-02	19.8423	-155.083	Belt_transect	NA	1	0	0	50	1	50	Montipora	Montipora_capitata	0	0	0-5cm	No_Disease	NA	0-5cm
2005-02-27	CRED	MHI	Hawaii	HAW-02	19.8423	-155.083	Belt_transect	NA	1	0	0	50	1	50	Montipora	Montipora_capitata	0	0	0-5cm	No_Disease	NA	0-5cm
2005-02-27	CRED	MHI	Hawaii	HAW-02	19.8423	-155.083	Belt_transect	NA	1	0	0	50	1	50	Montipora	Montipora_capitata	0	0	0-5cm	No_Disease	NA	0-5cm
2005-02-27	CRED	MHI	Hawaii	HAW-02	19.8423	-155.083	Belt_transect	NA	1	0	0	50	1	50	Montipora	Montipora_capitata	0	0	0-5cm	No_Disease	NA	0-5cm
2005-02-27	CRED	MHI	Hawaii	HAW-02	19.8423	-155.083	Belt_transect	NA	1	0	0	50	1	50	Montipora	Montipora_capitata	0	0	0-5cm	No_Disease	NA	0-5cm
2005-02-27	CRED	MHI	Hawaii	HAW-02	19.8423	-155.083	Belt_transect	NA	1	0	0	50	1	50	Montipora	Montipora_capitata	0	0	0-5cm	No_Disease	NA	0-5cm
2005-02-27	CRED	MHI	Hawaii	HAW-02	19.8423	-155.083	Belt_transect	NA	1	0	0	50	1	50	Montipora	Montipora_capitata	0	0	0-5cm	No_Disease	NA	0-5cm
2005-02-27	CRED	MHI	Hawaii	HAW-02	19.8423	-155.083	Belt_transect	NA	1	0	0	50	1	50	Montipora	Montipora_capitata	0	0	0-5cm	No_Disease	NA	0-5cm
2005-02-27	CRED	MHI	Hawaii	HAW-02	19.8423	-155.083	Belt_transect	NA	1	0	0	50	1	50	Montipora	Montipora_capitata	0	0	0-5cm	No_Disease	NA	0-5cm
2005-02-27	CRED	MHI	Hawaii	HAW-02	19.8423	-155.083	Belt_transect	NA	1	0	0	50	1	50	Montipora	Montipora_capitata	0	0	0-5cm	No_Disease	NA	0-5cm
2005-02-27	CRED	MHI	Hawaii	HAW-02	19.8423	-155.083	Belt_transect	NA	1	0	0	50	1	50	Montipora	Montipora_capitata	0	0	0-5cm	No_Disease	NA	0-5cm
2005-02-27	CRED	MHI	Hawaii	HAW-02	19.8423	-155.083	Belt_transect	NA	1	0	0	50	1	50	Montipora	Montipora_capitata	0	0	0-5cm	No_Disease	NA	0-5cm
2005-02-27	CRED	MHI	Hawaii	HAW-02	19.8423	-155.083	Belt_transect	NA	1	0	0	50	1	50	Montipora	Montipora_capitata	0	0	0-5cm	No_Disease	NA	0-5cm
2005-02-27	CRED	MHI	Hawaii	HAW-02	19.8423	-155.083	Belt_transect	NA	1	0	0	50	1	50	Montipora	Montipora_capitata	0	0	0-5cm	No_Disease	NA	0-5cm
2005-02-27	CRED	MHI	Hawaii	HAW-02	19.8423	-155.083	Belt_transect	NA	1	0	0	50	1	50	Montipora	Montipora_capitata	0	0	0-5cm	No_Disease	NA	0-5cm
2005-02-27	CRED	MHI	Hawaii	HAW-02	19.8423	-155.083	Belt_transect	NA	1	0	0	50	1	50	Montipora	Montipora_capitata	0	0	0-5cm	No_Disease	NA	0-5cm
2005-02-27	CRED	MHI	Hawaii	HAW-02	19.8423	-155.083	Belt_transect	NA	1	0	0	50	1	50	Montipora	Montipora_capitata	0	0	0-5cm	No_Disease	NA	0-5cm
2005-02-27	CRED	MHI	Hawaii	HAW-02	19.8423	-155.083	Belt_transect	NA	1	0	0	50	1	50	Montipora	Montipora_capitata	0	0	0-5cm	No_Disease	NA	0-5cm
2005-02-27	CRED	MHI	Hawaii	HAW-02	19.8423	-155.083	Belt_transect	NA	1	0	0	50	1	50	Montipora	Montipora_capitata	0	0	0-5cm	No_Disease	NA	0-5cm
2005-02-27	CRED	MHI	Hawaii	HAW-02	19.8423	-155.083	Belt_transect	NA	1	0	0	50	1	50	Montipora	Montipora_capitata	0	0	0-5cm	No_Disease	NA	0-5cm
2005-02-27	CRED	MHI	Hawaii	HAW-02	19.8423	-155.083	Belt_transect	NA	1	0	0	50	1	50	Montipora	Montipora_capitata	0	0	0-5cm	No_Disease	NA	0-5cm
2005-02-27	CRED	MHI	Hawaii	HAW-02	19.8423	-155.083	Belt_transect	NA	1	0	0	50	1	50	Montipora	Montipora_capitata	0	0	0-5cm	No_Disease	NA	0-5cm
2005-02-27	CRED	MHI	Hawaii	HAW-02	19.8423	-155.083	Belt_transect	NA	1	0	0	50	1	50	Montipora	Montipora_capitata	0	0	0-5cm	No_Disease	NA	0-5cm
2005-02-27	CRED	MHI	Hawaii	HAW-02	19.8423	-155.083	Belt_transect	NA	1	0	0	50	1	50	Montipora	Montipora_capitata	0	0	11-20cm	No_Disease	NA	11-20cm
2005-02-27	CRED	MHI	Hawaii	HAW-02	19.8423	-155.083	Belt_transect	NA	1	0	0	50	1	50	Montipora	Montipora_capitata	0	0	11-20cm	No_Disease	NA	11-20cm
2005-02-27	CRED	MHI	Hawaii	HAW-02	19.8423	-155.083	Belt_transect	NA	1	0	0	50	1	50	Montipora	Montipora_capitata	0	0	11-20cm	No_Disease	NA	11-20cm
2005-02-27	CRED	MHI	Hawaii	HAW-02	19.8423	-155.083	Belt_transect	NA	1	0	0	50	1	50	Montipora	Montipora_capitata	0	0	11-20cm	No_Disease	NA	11-20cm
2005-02-27	CRED	MHI	Hawaii	HAW-02	19.8423	-155.083	Belt_transect	NA	1	0	0	50	1	50	Montipora	Montipora_capitata	0	0	6-10cm	No_Disease	NA	6-10cm
2005-02-27	CRED	MHI	Hawaii	HAW-02	19.8423	-155.083	Belt_transect	NA	1	0	0	50	1	50	Montipora	Montipora_capitata	0	0	6-10cm	No_Disease	NA	6-10cm
2005-02-27	CRED	MHI	Hawaii	HAW-02	19.8423	-155.083	Belt_transect	NA	1	0	0	50	1	50	Montipora	Montipora_capitata	0	0	6-10cm	No_Disease	NA	6-10cm
2005-02-27	CRED	MHI	Hawaii	HAW-02	19.8423	-155.083	Belt_transect	NA	1	0	0	50	1	50	Montipora	Montipora_capitata	0	0	6-10cm	No_Disease	NA	6-10cm
2005-02-27	CRED	MHI	Hawaii	HAW-02	19.8423	-155.083	Belt_transect	NA	1	0	0	50	1	50	Montipora	Montipora_capitata	0	0	6-10cm	No_Disease	NA	6-10cm
2005-02-27	CRED	MHI	Hawaii	HAW-02	19.8423	-155.083	Belt_transect	NA	1	0	0	50	1	50	Montipora	Montipora_capitata	0	0	6-10cm	No_Disease	NA	6-10cm
2005-02-27	CRED	MHI	Hawaii	HAW-02	19.8423	-155.083	Belt_transect	NA	1	0	0	50	1	50	Montipora	Montipora_capitata	0	0	6-10cm	No_Disease	NA	6-10cm
2005-02-27	CRED	MHI	Hawaii	HAW-02	19.8423	-155.083	Belt_transect	NA	1	0	0	50	1	50	Montipora	Montipora_capitata	0	0	6-10cm	No_Disease	NA	6-10cm
2005-02-27	CRED	MHI	Hawaii	HAW-02	19.8423	-155.083	Belt_transect	NA	1	0	0	50	1	50	Montipora	Montipora_capitata	0	0	6-10cm	No_Disease	NA	6-10cm
2005-02-27	CRED	MHI	Hawaii	HAW-02	19.8423	-155.083	Belt_transect	NA	1	0	0	50	1	50	Montipora	Montipora_capitata	0	0	6-10cm	No_Disease	NA	6-10cm
2005-02-27	CRED	MHI	Hawaii	HAW-02	19.8423	-155.083	Belt_transect	NA	1	0	0	50	1	50	Montipora	Montipora_capitata	0	0	6-10cm	No_Disease	NA	6-10cm
2005-02-27	CRED	MHI	Hawaii	HAW-02	19.8423	-155.083	Belt_transect	NA	1	0	0	50	1	50	Montipora	Montipora_capitata	0	0	6-10cm	No_Disease	NA	6-10cm
2005-02-27	CRED	MHI	Hawaii	HAW-02	19.8423	-155.083	Belt_transect	NA	1	0	0	50	1	50	Montipora	Montipora_capitata	0	0	6-10cm	No_Disease	NA	6-10cm
2005-02-27	CRED	MHI	Hawaii	HAW-02	19.8423	-155.083	Belt_transect	NA	1	0	0	50	1	50	Montipora	Montipora_capitata	0	0	6-10cm	No_Disease	NA	6-10cm
2005-02-27	CRED	MHI	Hawaii	HAW-02	19.8423	-155.083	Belt_transect	NA	1	0	0	50	1	50	Montipora	Montipora_capitata	0	0	6-10cm	No_Disease	NA	6-10cm
2005-02-27	CRED	MHI	Hawaii	HAW-02	19.8423	-155.083	Belt_transect	NA	1	0	0	50	1	50	Montipora	Montipora_capitata	0	0	6-10cm	No_Disease	NA	6-10cm
2005-02-27	CRED	MHI	Hawaii	HAW-02	19.8423	-155.083	Belt_transect	NA	1	0	0	50	1	50	Montipora	Montipora_capitata	0	0	6-10cm	No_Disease	NA	6-10cm
2005-02-27	CRED	MHI	Hawaii	HAW-02	19.8423	-155.083	Belt_transect	NA	1	0	0	50	1	50	Montipora	Montipora_capitata	0	0	6-10cm	No_Disease	NA	6-10cm
2005-02-27	CRED	MHI	Hawaii	HAW-02	19.8423	-155.083	Belt_transect	NA	1	0	0	50	1	50	Montipora	Montipora_capitata	0	0	6-10cm	No_Disease	NA	6-10cm
2005-02-27	CRED	MHI	Hawaii	HAW-02	19.8423	-155.083	Belt_transect	NA	1	0	0	50	1	50	Montipora	Montipora_capitata	0	0	6-10cm	No_Disease	NA	6-10cm
2005-02-27	CRED	MHI	Hawaii	HAW-02	19.8423	-155.083	Belt_transect	NA	1	0	0	50	1	50	Montipora	Montipora_capitata	0	0	6-10cm	No_Disease	NA	6-10cm
2005-02-27	CRED	MHI	Hawaii	HAW-02	19.8423	-155.083	Belt_transect	NA	1	0	0	50	1	50	Montipora	Montipora_capitata	0	0	6-10cm	No_Disease	NA	6-10cm
2005-02-27	CRED	MHI	Hawaii	HAW-02	19.8423	-155.083	Belt_transect	NA	1	0	0	50	1	50	Montipora	Montipora_capitata	0	0	6-10cm	No_Disease	NA	6-10cm
2005-02-27	CRED	MHI	Hawaii	HAW-02	19.8423	-155.083	Belt_transect	NA	1	0	0	50	1	50	Montipora	Montipora_capitata	0	0	6-10cm	No_Disease	NA	6-10cm
2005-02-27	CRED	MHI	Hawaii	HAW-02	19.8423	-155.083	Belt_transect	NA	1	0	0	50	1	50	Montipora	Montipora_capitata	0	0	6-10cm	No_Disease	NA	6-10cm
2005-02-27	CRED	MHI	Hawaii	HAW-02	19.8423	-155.083	Belt_transect	NA	1	0	0	50	1	50	Montipora	Montipora_capitata	0	0	6-10cm	No_Disease	NA	6-10cm
2005-02-27	CRED	MHI	Hawaii	HAW-02	19.8423	-155.083	Belt_transect	NA	1	0	0	50	1	50	Montipora	Montipora_flabellata	0	0	11-20cm	No_Disease	NA	11-20cm
2005-02-27	CRED	MHI	Hawaii	HAW-02	19.8423	-155.083	Belt_transect	NA	1	0	0	50	1	50	Montipora	Montipora_flabellata	0	0	11-20cm	No_Disease	NA	11-20cm
2005-02-27	CRED	MHI	Hawaii	HAW-02	19.8423	-155.083	Belt_transect	NA	1	0	0	50	1	50	Montipora	Montipora_flabellata	0	0	21-40cm	No_Disease	NA	21-40cm
2005-02-27	CRED	MHI	Hawaii	HAW-02	19.8423	-155.083	Belt_transect	NA	1	0	0	50	1	50	Montipora	Montipora_flabellata	0	0	21-40cm	No_Disease	NA	21-40cm
2005-02-27	CRED	MHI	Hawaii	HAW-02	19.8423	-155.083	Belt_transect	NA	1	0	0	50	1	50	Montipora	Montipora_flabellata	0	0	6-10cm	No_Disease	NA	6-10cm
2005-02-27	CRED	MHI	Hawaii	HAW-02	19.8423	-155.083	Belt_transect	NA	1	0	0	50	1	50	Montipora	Montipora_flabellata	0	0	6-10cm	No_Disease	NA	6-10cm
2005-02-27	CRED	MHI	Hawaii	HAW-02	19.8423	-155.083	Belt_transect	NA	1	0	0	50	1	50	Montipora	Montipora_patula	0	0	0-5cm	No_Disease	NA	0-5cm
2005-02-27	CRED	MHI	Hawaii	HAW-02	19.8423	-155.083	Belt_transect	NA	1	0	0	50	1	50	Montipora	Montipora_patula	0	0	0-5cm	No_Disease	NA	0-5cm
2005-02-27	CRED	MHI	Hawaii	HAW-02	19.8423	-155.083	Belt_transect	NA	1	0	0	50	1	50	Montipora	Montipora_patula	0	0	0-5cm	No_Disease	NA	0-5cm
2005-02-27	CRED	MHI	Hawaii	HAW-02	19.8423	-155.083	Belt_transect	NA	1	0	0	50	1	50	Montipora	Montipora_patula	0	0	11-20cm	No_Disease	NA	11-20cm
2005-02-27	CRED	MHI	Hawaii	HAW-02	19.8423	-155.083	Belt_transect	NA	1	0	0	50	1	50	Montipora	Montipora_patula	0	0	11-20cm	No_Disease	NA	11-20cm
2005-02-27	CRED	MHI	Hawaii	HAW-02	19.8423	-155.083	Belt_transect	NA	1	0	0	50	1	50	Montipora	Montipora_patula	0	0	11-20cm	No_Disease	NA	11-20cm
2005-02-27	CRED	MHI	Hawaii	HAW-02	19.8423	-155.083	Belt_transect	NA	1	0	0	50	1	50	Montipora	Montipora_patula	0	0	11-20cm	No_Disease	NA	11-20cm
2005-02-27	CRED	MHI	Hawaii	HAW-02	19.8423	-155.083	Belt_transect	NA	1	0	0	50	1	50	Palythoa	NA	0	0	0-5cm	No_Disease	NA	0-5cm
2005-02-27	CRED	MHI	Hawaii	HAW-02	19.8423	-155.083	Belt_transect	NA	1	0	0	50	1	50	Palythoa	NA	0	0	11-20cm	No_Disease	NA	11-20cm
2005-02-27	CRED	MHI	Hawaii	HAW-02	19.8423	-155.083	Belt_transect	NA	1	0	0	50	1	50	Palythoa	NA	0	0	11-20cm	No_Disease	NA	11-20cm
2005-02-27	CRED	MHI	Hawaii	HAW-02	19.8423	-155.083	Belt_transect	NA	1	0	0	50	1	50	Palythoa	NA	0	0	11-20cm	No_Disease	NA	11-20cm
2005-02-27	CRED	MHI	Hawaii	HAW-02	19.8423	-155.083	Belt_transect	NA	1	0	0	50	1	50	Palythoa	NA	0	0	11-20cm	No_Disease	NA	11-20cm
2005-02-27	CRED	MHI	Hawaii	HAW-02	19.8423	-155.083	Belt_transect	NA	1	0	0	50	1	50	Palythoa	NA	0	0	11-20cm	No_Disease	NA	11-20cm
2005-02-27	CRED	MHI	Hawaii	HAW-02	19.8423	-155.083	Belt_transect	NA	1	0	0	50	1	50	Palythoa	NA	0	0	11-20cm	No_Disease	NA	11-20cm
2005-02-27	CRED	MHI	Hawaii	HAW-02	19.8423	-155.083	Belt_transect	NA	1	0	0	50	1	50	Palythoa	NA	0	0	11-20cm	No_Disease	NA	11-20cm
2005-02-27	CRED	MHI	Hawaii	HAW-02	19.8423	-155.083	Belt_transect	NA	1	0	0	50	1	50	Palythoa	NA	0	0	11-20cm	No_Disease	NA	11-20cm
2005-02-27	CRED	MHI	Hawaii	HAW-02	19.8423	-155.083	Belt_transect	NA	1	0	0	50	1	50	Palythoa	NA	0	0	11-20cm	No_Disease	NA	11-20cm
2005-02-27	CRED	MHI	Hawaii	HAW-02	19.8423	-155.083	Belt_transect	NA	1	0	0	50	1	50	Palythoa	NA	0	0	11-20cm	No_Disease	NA	11-20cm
2005-02-27	CRED	MHI	Hawaii	HAW-02	19.8423	-155.083	Belt_transect	NA	1	0	0	50	1	50	Palythoa	NA	0	0	11-20cm	No_Disease	NA	11-20cm
2005-02-27	CRED	MHI	Hawaii	HAW-02	19.8423	-155.083	Belt_transect	NA	1	0	0	50	1	50	Palythoa	NA	0	0	11-20cm	No_Disease	NA	11-20cm
2005-02-27	CRED	MHI	Hawaii	HAW-02	19.8423	-155.083	Belt_transect	NA	1	0	0	50	1	50	Palythoa	NA	0	0	11-20cm	No_Disease	NA	11-20cm
2005-02-27	CRED	MHI	Hawaii	HAW-02	19.8423	-155.083	Belt_transect	NA	1	0	0	50	1	50	Palythoa	NA	0	0	11-20cm	No_Disease	NA	11-20cm
2005-02-27	CRED	MHI	Hawaii	HAW-02	19.8423	-155.083	Belt_transect	NA	1	0	0	50	1	50	Palythoa	NA	0	0	11-20cm	No_Disease	NA	11-20cm
2005-02-27	CRED	MHI	Hawaii	HAW-02	19.8423	-155.083	Belt_transect	NA	1	0	0	50	1	50	Palythoa	NA	0	0	11-20cm	No_Disease	NA	11-20cm
2005-02-27	CRED	MHI	Hawaii	HAW-02	19.8423	-155.083	Belt_transect	NA	1	0	0	50	1	50	Palythoa	NA	0	0	11-20cm	No_Disease	NA	11-20cm
2005-02-27	CRED	MHI	Hawaii	HAW-02	19.8423	-155.083	Belt_transect	NA	1	0	0	50	1	50	Palythoa	NA	0	0	11-20cm	No_Disease	NA	11-20cm
2005-02-27	CRED	MHI	Hawaii	HAW-02	19.8423	-155.083	Belt_transect	NA	1	0	0	50	1	50	Palythoa	NA	0	0	11-20cm	No_Disease	NA	11-20cm
2005-02-27	CRED	MHI	Hawaii	HAW-02	19.8423	-155.083	Belt_transect	NA	1	0	0	50	1	50	Palythoa	NA	0	0	11-20cm	No_Disease	NA	11-20cm
2005-02-27	CRED	MHI	Hawaii	HAW-02	19.8423	-155.083	Belt_transect	NA	1	0	0	50	1	50	Palythoa	NA	0	0	11-20cm	No_Disease	NA	11-20cm
2005-02-27	CRED	MHI	Hawaii	HAW-02	19.8423	-155.083	Belt_transect	NA	1	0	0	50	1	50	Palythoa	NA	0	0	11-20cm	No_Disease	NA	11-20cm
2005-02-27	CRED	MHI	Hawaii	HAW-02	19.8423	-155.083	Belt_transect	NA	1	0	0	50	1	50	Palythoa	NA	0	0	11-20cm	No_Disease	NA	11-20cm
2005-02-27	CRED	MHI	Hawaii	HAW-02	19.8423	-155.083	Belt_transect	NA	1	0	0	50	1	50	Palythoa	NA	0	0	11-20cm	No_Disease	NA	11-20cm
2005-02-27	CRED	MHI	Hawaii	HAW-02	19.8423	-155.083	Belt_transect	NA	1	0	0	50	1	50	Palythoa	NA	0	0	11-20cm	No_Disease	NA	11-20cm
2005-02-27	CRED	MHI	Hawaii	HAW-02	19.8423	-155.083	Belt_transect	NA	1	0	0	50	1	50	Palythoa	NA	0	0	11-20cm	No_Disease	NA	11-20cm
2005-02-27	CRED	MHI	Hawaii	HAW-02	19.8423	-155.083	Belt_transect	NA	1	0	0	50	1	50	Palythoa	NA	0	0	11-20cm	No_Disease	NA	11-20cm
2005-02-27	CRED	MHI	Hawaii	HAW-02	19.8423	-155.083	Belt_transect	NA	1	0	0	50	1	50	Palythoa	NA	0	0	11-20cm	No_Disease	NA	11-20cm
2005-02-27	CRED	MHI	Hawaii	HAW-02	19.8423	-155.083	Belt_transect	NA	1	0	0	50	1	50	Palythoa	NA	0	0	11-20cm	No_Disease	NA	11-20cm
2005-02-27	CRED	MHI	Hawaii	HAW-02	19.8423	-155.083	Belt_transect	NA	1	0	0	50	1	50	Palythoa	NA	0	0	11-20cm	No_Disease	NA	11-20cm
2005-02-27	CRED	MHI	Hawaii	HAW-02	19.8423	-155.083	Belt_transect	NA	1	0	0	50	1	50	Palythoa	NA	0	0	11-20cm	No_Disease	NA	11-20cm
2005-02-27	CRED	MHI	Hawaii	HAW-02	19.8423	-155.083	Belt_transect	NA	1	0	0	50	1	50	Palythoa	NA	0	0	11-20cm	No_Disease	NA	11-20cm
2005-02-27	CRED	MHI	Hawaii	HAW-02	19.8423	-155.083	Belt_transect	NA	1	0	0	50	1	50	Palythoa	NA	0	0	11-20cm	No_Disease	NA	11-20cm
2005-02-27	CRED	MHI	Hawaii	HAW-02	19.8423	-155.083	Belt_transect	NA	1	0	0	50	1	50	Palythoa	NA	0	0	11-20cm	No_Disease	NA	11-20cm
2005-02-27	CRED	MHI	Hawaii	HAW-02	19.8423	-155.083	Belt_transect	NA	1	0	0	50	1	50	Palythoa	NA	0	0	11-20cm	No_Disease	NA	11-20cm
2005-02-27	CRED	MHI	Hawaii	HAW-02	19.8423	-155.083	Belt_transect	NA	1	0	0	50	1	50	Palythoa	NA	0	0	11-20cm	No_Disease	NA	11-20cm
2005-02-27	CRED	MHI	Hawaii	HAW-02	19.8423	-155.083	Belt_transect	NA	1	0	0	50	1	50	Palythoa	NA	0	0	11-20cm	No_Disease	NA	11-20cm
2005-02-27	CRED	MHI	Hawaii	HAW-02	19.8423	-155.083	Belt_transect	NA	1	0	0	50	1	50	Palythoa	NA	0	0	11-20cm	No_Disease	NA	11-20cm
2005-02-27	CRED	MHI	Hawaii	HAW-02	19.8423	-155.083	Belt_transect	NA	1	0	0	50	1	50	Palythoa	NA	0	0	11-20cm	No_Disease	NA	11-20cm
2005-02-27	CRED	MHI	Hawaii	HAW-02	19.8423	-155.083	Belt_transect	NA	1	0	0	50	1	50	Palythoa	NA	0	0	11-20cm	No_Disease	NA	11-20cm
2005-02-27	CRED	MHI	Hawaii	HAW-02	19.8423	-155.083	Belt_transect	NA	1	0	0	50	1	50	Palythoa	NA	0	0	11-20cm	No_Disease	NA	11-20cm
2005-02-27	CRED	MHI	Hawaii	HAW-02	19.8423	-155.083	Belt_transect	NA	1	0	0	50	1	50	Palythoa	NA	0	0	11-20cm	No_Disease	NA	11-20cm
2005-02-27	CRED	MHI	Hawaii	HAW-02	19.8423	-155.083	Belt_transect	NA	1	0	0	50	1	50	Palythoa	NA	0	0	11-20cm	No_Disease	NA	11-20cm
2005-02-27	CRED	MHI	Hawaii	HAW-02	19.8423	-155.083	Belt_transect	NA	1	0	0	50	1	50	Palythoa	NA	0	0	11-20cm	No_Disease	NA	11-20cm
2005-02-27	CRED	MHI	Hawaii	HAW-02	19.8423	-155.083	Belt_transect	NA	1	0	0	50	1	50	Palythoa	NA	0	0	11-20cm	No_Disease	NA	11-20cm
2005-02-27	CRED	MHI	Hawaii	HAW-02	19.8423	-155.083	Belt_transect	NA	1	0	0	50	1	50	Palythoa	NA	0	0	21-40cm	No_Disease	NA	21-40cm
2005-02-27	CRED	MHI	Hawaii	HAW-02	19.8423	-155.083	Belt_transect	NA	1	0	0	50	1	50	Palythoa	NA	0	0	21-40cm	No_Disease	NA	21-40cm
2005-02-27	CRED	MHI	Hawaii	HAW-02	19.8423	-155.083	Belt_transect	NA	1	0	0	50	1	50	Palythoa	NA	0	0	21-40cm	No_Disease	NA	21-40cm
2005-02-27	CRED	MHI	Hawaii	HAW-02	19.8423	-155.083	Belt_transect	NA	1	0	0	50	1	50	Palythoa	NA	0	0	21-40cm	No_Disease	NA	21-40cm
2005-02-27	CRED	MHI	Hawaii	HAW-02	19.8423	-155.083	Belt_transect	NA	1	0	0	50	1	50	Palythoa	NA	0	0	21-40cm	No_Disease	NA	21-40cm
2005-02-27	CRED	MHI	Hawaii	HAW-02	19.8423	-155.083	Belt_transect	NA	1	0	0	50	1	50	Palythoa	NA	0	0	21-40cm	No_Disease	NA	21-40cm
2005-02-27	CRED	MHI	Hawaii	HAW-02	19.8423	-155.083	Belt_transect	NA	1	0	0	50	1	50	Palythoa	NA	0	0	21-40cm	No_Disease	NA	21-40cm
2005-02-27	CRED	MHI	Hawaii	HAW-02	19.8423	-155.083	Belt_transect	NA	1	0	0	50	1	50	Palythoa	NA	0	0	41-80cm	No_Disease	NA	41-80cm
2005-02-27	CRED	MHI	Hawaii	HAW-02	19.8423	-155.083	Belt_transect	NA	1	0	0	50	1	50	Palythoa	NA	0	0	6-10cm	No_Disease	NA	6-10cm
2005-02-27	CRED	MHI	Hawaii	HAW-02	19.8423	-155.083	Belt_transect	NA	1	0	0	50	1	50	Palythoa	NA	0	0	6-10cm	No_Disease	NA	6-10cm
2005-02-27	CRED	MHI	Hawaii	HAW-02	19.8423	-155.083	Belt_transect	NA	1	0	0	50	1	50	Palythoa	NA	0	0	6-10cm	No_Disease	NA	6-10cm
2005-02-27	CRED	MHI	Hawaii	HAW-02	19.8423	-155.083	Belt_transect	NA	1	0	0	50	1	50	Palythoa	NA	0	0	6-10cm	No_Disease	NA	6-10cm
2005-02-27	CRED	MHI	Hawaii	HAW-02	19.8423	-155.083	Belt_transect	NA	1	0	0	50	1	50	Palythoa	NA	0	0	6-10cm	No_Disease	NA	6-10cm
2005-02-27	CRED	MHI	Hawaii	HAW-02	19.8423	-155.083	Belt_transect	NA	1	0	0	50	1	50	Palythoa	NA	0	0	6-10cm	No_Disease	NA	6-10cm
2005-02-27	CRED	MHI	Hawaii	HAW-02	19.8423	-155.083	Belt_transect	NA	1	0	0	50	1	50	Palythoa	NA	0	0	6-10cm	No_Disease	NA	6-10cm
2005-02-27	CRED	MHI	Hawaii	HAW-02	19.8423	-155.083	Belt_transect	NA	1	0	0	50	1	50	Palythoa	NA	0	0	6-10cm	No_Disease	NA	6-10cm
2005-02-27	CRED	MHI	Hawaii	HAW-02	19.8423	-155.083	Belt_transect	NA	1	0	0	50	1	50	Palythoa	NA	0	0	6-10cm	No_Disease	NA	6-10cm
2005-02-27	CRED	MHI	Hawaii	HAW-02	19.8423	-155.083	Belt_transect	NA	1	0	0	50	1	50	Palythoa	NA	0	0	6-10cm	No_Disease	NA	6-10cm
2005-02-27	CRED	MHI	Hawaii	HAW-02	19.8423	-155.083	Belt_transect	NA	1	0	0	50	1	50	Palythoa	NA	0	0	6-10cm	No_Disease	NA	6-10cm
2005-02-27	CRED	MHI	Hawaii	HAW-02	19.8423	-155.083	Belt_transect	NA	1	0	0	50	1	50	Palythoa	NA	0	0	6-10cm	No_Disease	NA	6-10cm
2005-02-27	CRED	MHI	Hawaii	HAW-02	19.8423	-155.083	Belt_transect	NA	1	0	0	50	1	50	Palythoa	NA	0	0	6-10cm	No_Disease	NA	6-10cm
2005-02-27	CRED	MHI	Hawaii	HAW-02	19.8423	-155.083	Belt_transect	NA	1	0	0	50	1	50	Palythoa	NA	0	0	6-10cm	No_Disease	NA	6-10cm
2005-02-27	CRED	MHI	Hawaii	HAW-02	19.8423	-155.083	Belt_transect	NA	1	0	0	50	1	50	Palythoa	NA	0	0	6-10cm	No_Disease	NA	6-10cm
2005-02-27	CRED	MHI	Hawaii	HAW-02	19.8423	-155.083	Belt_transect	NA	1	0	0	50	1	50	Palythoa	NA	0	0	6-10cm	No_Disease	NA	6-10cm
2005-02-27	CRED	MHI	Hawaii	HAW-02	19.8423	-155.083	Belt_transect	NA	1	0	0	50	1	50	Palythoa	NA	0	0	6-10cm	No_Disease	NA	6-10cm
2005-02-27	CRED	MHI	Hawaii	HAW-02	19.8423	-155.083	Belt_transect	NA	1	0	0	50	1	50	Palythoa	NA	0	0	6-10cm	No_Disease	NA	6-10cm
2005-02-27	CRED	MHI	Hawaii	HAW-02	19.8423	-155.083	Belt_transect	NA	1	0	0	50	1	50	Palythoa	NA	0	0	6-10cm	No_Disease	NA	6-10cm
2005-02-27	CRED	MHI	Hawaii	HAW-02	19.8423	-155.083	Belt_transect	NA	1	0	0	50	1	50	Palythoa	NA	0	0	6-10cm	No_Disease	NA	6-10cm
2005-02-27	CRED	MHI	Hawaii	HAW-02	19.8423	-155.083	Belt_transect	NA	1	0	0	50	1	50	Porites	Porites_compressa	0	0	11-20cm	No_Disease	NA	11-20cm
2005-02-27	CRED	MHI	Hawaii	HAW-02	19.8423	-155.083	Belt_transect	NA	1	0	0	50	1	50	Porites	Porites_compressa	0	0	11-20cm	No_Disease	NA	11-20cm
2005-02-27	CRED	MHI	Hawaii	HAW-02	19.8423	-155.083	Belt_transect	NA	1	0	0	50	1	50	Porites	Porites_evermanni	0	0	0-5cm	No_Disease	NA	0-5cm
2005-02-27	CRED	MHI	Hawaii	HAW-02	19.8423	-155.083	Belt_transect	NA	1	0	0	50	1	50	Porites	Porites_evermanni	0	0	6-10cm	No_Disease	NA	6-10cm
2005-02-27	CRED	MHI	Hawaii	HAW-02	19.8423	-155.083	Belt_transect	NA	1	0	0	50	1	50	Pocillopora	Pocillopora_eydouxi	0	0	0-5cm	No_Disease	NA	0-5cm
2005-02-27	CRED	MHI	Hawaii	HAW-02	19.8423	-155.083	Belt_transect	NA	1	0	0	50	1	50	Pocillopora	Pocillopora_eydouxi	0	0	0-5cm	No_Disease	NA	0-5cm
2005-02-27	CRED	MHI	Hawaii	HAW-02	19.8423	-155.083	Belt_transect	NA	1	0	0	50	1	50	Pocillopora	Pocillopora_eydouxi	0	0	0-5cm	No_Disease	NA	0-5cm
2005-02-27	CRED	MHI	Hawaii	HAW-02	19.8423	-155.083	Belt_transect	NA	1	0	0	50	1	50	Pocillopora	Pocillopora_eydouxi	0	0	0-5cm	No_Disease	NA	0-5cm
2005-02-27	CRED	MHI	Hawaii	HAW-02	19.8423	-155.083	Belt_transect	NA	1	0	0	50	1	50	Pocillopora	Pocillopora_eydouxi	0	0	0-5cm	No_Disease	NA	0-5cm
2005-02-27	CRED	MHI	Hawaii	HAW-02	19.8423	-155.083	Belt_transect	NA	1	0	0	50	1	50	Pocillopora	Pocillopora_eydouxi	0	0	0-5cm	No_Disease	NA	0-5cm
2005-02-27	CRED	MHI	Hawaii	HAW-02	19.8423	-155.083	Belt_transect	NA	1	0	0	50	1	50	Pocillopora	Pocillopora_eydouxi	0	0	0-5cm	No_Disease	NA	0-5cm
2005-02-27	CRED	MHI	Hawaii	HAW-02	19.8423	-155.083	Belt_transect	NA	1	0	0	50	1	50	Pocillopora	Pocillopora_eydouxi	0	0	0-5cm	No_Disease	NA	0-5cm
2005-02-27	CRED	MHI	Hawaii	HAW-02	19.8423	-155.083	Belt_transect	NA	1	0	0	50	1	50	Pocillopora	Pocillopora_eydouxi	0	0	11-20cm	No_Disease	NA	11-20cm
2005-02-27	CRED	MHI	Hawaii	HAW-02	19.8423	-155.083	Belt_transect	NA	1	0	0	50	1	50	Pocillopora	Pocillopora_eydouxi	0	0	11-20cm	No_Disease	NA	11-20cm
2005-02-27	CRED	MHI	Hawaii	HAW-02	19.8423	-155.083	Belt_transect	NA	1	0	0	50	1	50	Pocillopora	Pocillopora_eydouxi	0	0	11-20cm	No_Disease	NA	11-20cm
2005-02-27	CRED	MHI	Hawaii	HAW-02	19.8423	-155.083	Belt_transect	NA	1	0	0	50	1	50	Pocillopora	Pocillopora_eydouxi	0	0	11-20cm	No_Disease	NA	11-20cm
2005-02-27	CRED	MHI	Hawaii	HAW-02	19.8423	-155.083	Belt_transect	NA	1	0	0	50	1	50	Pocillopora	Pocillopora_eydouxi	0	0	11-20cm	No_Disease	NA	11-20cm
2005-02-27	CRED	MHI	Hawaii	HAW-02	19.8423	-155.083	Belt_transect	NA	1	0	0	50	1	50	Pocillopora	Pocillopora_eydouxi	0	0	11-20cm	No_Disease	NA	11-20cm
2005-02-27	CRED	MHI	Hawaii	HAW-02	19.8423	-155.083	Belt_transect	NA	1	0	0	50	1	50	Pocillopora	Pocillopora_eydouxi	0	0	11-20cm	No_Disease	NA	11-20cm
2005-02-27	CRED	MHI	Hawaii	HAW-02	19.8423	-155.083	Belt_transect	NA	1	0	0	50	1	50	Pocillopora	Pocillopora_eydouxi	0	0	11-20cm	No_Disease	NA	11-20cm
2005-02-27	CRED	MHI	Hawaii	HAW-02	19.8423	-155.083	Belt_transect	NA	1	0	0	50	1	50	Pocillopora	Pocillopora_eydouxi	0	0	11-20cm	No_Disease	NA	11-20cm
2005-02-27	CRED	MHI	Hawaii	HAW-02	19.8423	-155.083	Belt_transect	NA	1	0	0	50	1	50	Pocillopora	Pocillopora_eydouxi	0	0	11-20cm	No_Disease	NA	11-20cm
2005-02-27	CRED	MHI	Hawaii	HAW-02	19.8423	-155.083	Belt_transect	NA	1	0	0	50	1	50	Pocillopora	Pocillopora_eydouxi	0	0	11-20cm	No_Disease	NA	11-20cm
2005-02-27	CRED	MHI	Hawaii	HAW-02	19.8423	-155.083	Belt_transect	NA	1	0	0	50	1	50	Pocillopora	Pocillopora_eydouxi	0	0	11-20cm	No_Disease	NA	11-20cm
2005-02-27	CRED	MHI	Hawaii	HAW-02	19.8423	-155.083	Belt_transect	NA	1	0	0	50	1	50	Pocillopora	Pocillopora_eydouxi	0	0	11-20cm	No_Disease	NA	11-20cm
2005-02-27	CRED	MHI	Hawaii	HAW-02	19.8423	-155.083	Belt_transect	NA	1	0	0	50	1	50	Pocillopora	Pocillopora_eydouxi	0	0	11-20cm	No_Disease	NA	11-20cm
2005-02-27	CRED	MHI	Hawaii	HAW-02	19.8423	-155.083	Belt_transect	NA	1	0	0	50	1	50	Pocillopora	Pocillopora_eydouxi	0	0	11-20cm	No_Disease	NA	11-20cm
2005-02-27	CRED	MHI	Hawaii	HAW-02	19.8423	-155.083	Belt_transect	NA	1	0	0	50	1	50	Pocillopora	Pocillopora_eydouxi	0	0	11-20cm	No_Disease	NA	11-20cm
2005-02-27	CRED	MHI	Hawaii	HAW-02	19.8423	-155.083	Belt_transect	NA	1	0	0	50	1	50	Pocillopora	Pocillopora_eydouxi	0	0	11-20cm	No_Disease	NA	11-20cm
2005-02-27	CRED	MHI	Hawaii	HAW-02	19.8423	-155.083	Belt_transect	NA	1	0	0	50	1	50	Pocillopora	Pocillopora_eydouxi	0	0	11-20cm	No_Disease	NA	11-20cm
2005-02-27	CRED	MHI	Hawaii	HAW-02	19.8423	-155.083	Belt_transect	NA	1	0	0	50	1	50	Pocillopora	Pocillopora_eydouxi	0	0	11-20cm	No_Disease	NA	11-20cm
2005-02-27	CRED	MHI	Hawaii	HAW-02	19.8423	-155.083	Belt_transect	NA	1	0	0	50	1	50	Pocillopora	Pocillopora_eydouxi	0	0	11-20cm	No_Disease	NA	11-20cm
2005-02-27	CRED	MHI	Hawaii	HAW-02	19.8423	-155.083	Belt_transect	NA	1	0	0	50	1	50	Pocillopora	Pocillopora_eydouxi	0	0	11-20cm	No_Disease	NA	11-20cm
2005-02-27	CRED	MHI	Hawaii	HAW-02	19.8423	-155.083	Belt_transect	NA	1	0	0	50	1	50	Pocillopora	Pocillopora_eydouxi	0	0	11-20cm	No_Disease	NA	11-20cm
2005-02-27	CRED	MHI	Hawaii	HAW-02	19.8423	-155.083	Belt_transect	NA	1	0	0	50	1	50	Pocillopora	Pocillopora_eydouxi	0	0	11-20cm	No_Disease	NA	11-20cm
2005-02-27	CRED	MHI	Hawaii	HAW-02	19.8423	-155.083	Belt_transect	NA	1	0	0	50	1	50	Pocillopora	Pocillopora_eydouxi	0	0	11-20cm	No_Disease	NA	11-20cm
2005-02-27	CRED	MHI	Hawaii	HAW-02	19.8423	-155.083	Belt_transect	NA	1	0	0	50	1	50	Pocillopora	Pocillopora_eydouxi	0	0	11-20cm	No_Disease	NA	11-20cm
2005-02-27	CRED	MHI	Hawaii	HAW-02	19.8423	-155.083	Belt_transect	NA	1	0	0	50	1	50	Pocillopora	Pocillopora_eydouxi	0	0	11-20cm	No_Disease	NA	11-20cm
2005-02-27	CRED	MHI	Hawaii	HAW-02	19.8423	-155.083	Belt_transect	NA	1	0	0	50	1	50	Pocillopora	Pocillopora_eydouxi	0	0	11-20cm	No_Disease	NA	11-20cm
2005-02-27	CRED	MHI	Hawaii	HAW-02	19.8423	-155.083	Belt_transect	NA	1	0	0	50	1	50	Pocillopora	Pocillopora_eydouxi	0	0	11-20cm	No_Disease	NA	11-20cm
2005-02-27	CRED	MHI	Hawaii	HAW-02	19.8423	-155.083	Belt_transect	NA	1	0	0	50	1	50	Pocillopora	Pocillopora_eydouxi	0	0	11-20cm	No_Disease	NA	11-20cm
2005-02-27	CRED	MHI	Hawaii	HAW-02	19.8423	-155.083	Belt_transect	NA	1	0	0	50	1	50	Pocillopora	Pocillopora_eydouxi	0	0	11-20cm	No_Disease	NA	11-20cm
2005-02-27	CRED	MHI	Hawaii	HAW-02	19.8423	-155.083	Belt_transect	NA	1	0	0	50	1	50	Pocillopora	Pocillopora_eydouxi	0	0	11-20cm	No_Disease	NA	11-20cm
2005-02-27	CRED	MHI	Hawaii	HAW-02	19.8423	-155.083	Belt_transect	NA	1	0	0	50	1	50	Pocillopora	Pocillopora_eydouxi	0	0	11-20cm	No_Disease	NA	11-20cm
2005-02-27	CRED	MHI	Hawaii	HAW-02	19.8423	-155.083	Belt_transect	NA	1	0	0	50	1	50	Pocillopora	Pocillopora_eydouxi	0	0	11-20cm	No_Disease	NA	11-20cm
2005-02-27	CRED	MHI	Hawaii	HAW-02	19.8423	-155.083	Belt_transect	NA	1	0	0	50	1	50	Pocillopora	Pocillopora_eydouxi	0	0	11-20cm	No_Disease	NA	11-20cm
2005-02-27	CRED	MHI	Hawaii	HAW-02	19.8423	-155.083	Belt_transect	NA	1	0	0	50	1	50	Pocillopora	Pocillopora_eydouxi	0	0	11-20cm	No_Disease	NA	11-20cm
2005-02-27	CRED	MHI	Hawaii	HAW-02	19.8423	-155.083	Belt_transect	NA	1	0	0	50	1	50	Pocillopora	Pocillopora_eydouxi	0	0	11-20cm	No_Disease	NA	11-20cm
2005-02-27	CRED	MHI	Hawaii	HAW-02	19.8423	-155.083	Belt_transect	NA	1	0	0	50	1	50	Pocillopora	Pocillopora_eydouxi	0	0	11-20cm	No_Disease	NA	11-20cm
2005-02-27	CRED	MHI	Hawaii	HAW-02	19.8423	-155.083	Belt_transect	NA	1	0	0	50	1	50	Pocillopora	Pocillopora_eydouxi	0	0	11-20cm	No_Disease	NA	11-20cm
2005-02-27	CRED	MHI	Hawaii	HAW-02	19.8423	-155.083	Belt_transect	NA	1	0	0	50	1	50	Pocillopora	Pocillopora_eydouxi	0	0	11-20cm	No_Disease	NA	11-20cm
2005-02-27	CRED	MHI	Hawaii	HAW-02	19.8423	-155.083	Belt_transect	NA	1	0	0	50	1	50	Pocillopora	Pocillopora_eydouxi	0	0	21-40cm	No_Disease	NA	21-40cm
2005-02-27	CRED	MHI	Hawaii	HAW-02	19.8423	-155.083	Belt_transect	NA	1	0	0	50	1	50	Pocillopora	Pocillopora_eydouxi	0	0	21-40cm	No_Disease	NA	21-40cm
2005-02-27	CRED	MHI	Hawaii	HAW-02	19.8423	-155.083	Belt_transect	NA	1	0	0	50	1	50	Pocillopora	Pocillopora_eydouxi	0	0	21-40cm	No_Disease	NA	21-40cm
2005-02-27	CRED	MHI	Hawaii	HAW-02	19.8423	-155.083	Belt_transect	NA	1	0	0	50	1	50	Pocillopora	Pocillopora_eydouxi	0	0	21-40cm	No_Disease	NA	21-40cm
2005-02-27	CRED	MHI	Hawaii	HAW-02	19.8423	-155.083	Belt_transect	NA	1	0	0	50	1	50	Pocillopora	Pocillopora_eydouxi	0	0	21-40cm	No_Disease	NA	21-40cm
2005-02-27	CRED	MHI	Hawaii	HAW-02	19.8423	-155.083	Belt_transect	NA	1	0	0	50	1	50	Pocillopora	Pocillopora_eydouxi	0	0	21-40cm	No_Disease	NA	21-40cm
2005-02-27	CRED	MHI	Hawaii	HAW-02	19.8423	-155.083	Belt_transect	NA	1	0	0	50	1	50	Pocillopora	Pocillopora_eydouxi	0	0	21-40cm	No_Disease	NA	21-40cm
2005-02-27	CRED	MHI	Hawaii	HAW-02	19.8423	-155.083	Belt_transect	NA	1	0	0	50	1	50	Pocillopora	Pocillopora_eydouxi	0	0	21-40cm	No_Disease	NA	21-40cm
2005-02-27	CRED	MHI	Hawaii	HAW-02	19.8423	-155.083	Belt_transect	NA	1	0	0	50	1	50	Pocillopora	Pocillopora_eydouxi	0	0	21-40cm	No_Disease	NA	21-40cm
2005-02-27	CRED	MHI	Hawaii	HAW-02	19.8423	-155.083	Belt_transect	NA	1	0	0	50	1	50	Pocillopora	Pocillopora_eydouxi	0	0	21-40cm	No_Disease	NA	21-40cm
2005-02-27	CRED	MHI	Hawaii	HAW-02	19.8423	-155.083	Belt_transect	NA	1	0	0	50	1	50	Pocillopora	Pocillopora_eydouxi	0	0	21-40cm	No_Disease	NA	21-40cm
2005-02-27	CRED	MHI	Hawaii	HAW-02	19.8423	-155.083	Belt_transect	NA	1	0	0	50	1	50	Pocillopora	Pocillopora_eydouxi	0	0	21-40cm	No_Disease	NA	21-40cm
2005-02-27	CRED	MHI	Hawaii	HAW-02	19.8423	-155.083	Belt_transect	NA	1	0	0	50	1	50	Pocillopora	Pocillopora_eydouxi	0	0	21-40cm	No_Disease	NA	21-40cm
2005-02-27	CRED	MHI	Hawaii	HAW-02	19.8423	-155.083	Belt_transect	NA	1	0	0	50	1	50	Pocillopora	Pocillopora_eydouxi	0	0	21-40cm	No_Disease	NA	21-40cm
2005-02-27	CRED	MHI	Hawaii	HAW-02	19.8423	-155.083	Belt_transect	NA	1	0	0	50	1	50	Pocillopora	Pocillopora_eydouxi	0	0	21-40cm	No_Disease	NA	21-40cm
2005-02-27	CRED	MHI	Hawaii	HAW-02	19.8423	-155.083	Belt_transect	NA	1	0	0	50	1	50	Pocillopora	Pocillopora_eydouxi	0	0	21-40cm	No_Disease	NA	21-40cm
2005-02-27	CRED	MHI	Hawaii	HAW-02	19.8423	-155.083	Belt_transect	NA	1	0	0	50	1	50	Pocillopora	Pocillopora_eydouxi	0	0	21-40cm	No_Disease	NA	21-40cm
2005-02-27	CRED	MHI	Hawaii	HAW-02	19.8423	-155.083	Belt_transect	NA	1	0	0	50	1	50	Pocillopora	Pocillopora_eydouxi	0	0	21-40cm	No_Disease	NA	21-40cm
2005-02-27	CRED	MHI	Hawaii	HAW-02	19.8423	-155.083	Belt_transect	NA	1	0	0	50	1	50	Pocillopora	Pocillopora_eydouxi	0	0	21-40cm	No_Disease	NA	21-40cm
2005-02-27	CRED	MHI	Hawaii	HAW-02	19.8423	-155.083	Belt_transect	NA	1	0	0	50	1	50	Pocillopora	Pocillopora_eydouxi	0	0	21-40cm	No_Disease	NA	21-40cm
2005-02-27	CRED	MHI	Hawaii	HAW-02	19.8423	-155.083	Belt_transect	NA	1	0	0	50	1	50	Pocillopora	Pocillopora_eydouxi	0	0	21-40cm	No_Disease	NA	21-40cm
2005-02-27	CRED	MHI	Hawaii	HAW-02	19.8423	-155.083	Belt_transect	NA	1	0	0	50	1	50	Pocillopora	Pocillopora_eydouxi	0	0	21-40cm	No_Disease	NA	21-40cm
2005-02-27	CRED	MHI	Hawaii	HAW-02	19.8423	-155.083	Belt_transect	NA	1	0	0	50	1	50	Pocillopora	Pocillopora_eydouxi	0	0	21-40cm	No_Disease	NA	21-40cm
2005-02-27	CRED	MHI	Hawaii	HAW-02	19.8423	-155.083	Belt_transect	NA	1	0	0	50	1	50	Pocillopora	Pocillopora_eydouxi	0	0	21-40cm	No_Disease	NA	21-40cm
2005-02-27	CRED	MHI	Hawaii	HAW-02	19.8423	-155.083	Belt_transect	NA	1	0	0	50	1	50	Pocillopora	Pocillopora_eydouxi	0	0	21-40cm	No_Disease	NA	21-40cm
2005-02-27	CRED	MHI	Hawaii	HAW-02	19.8423	-155.083	Belt_transect	NA	1	0	0	50	1	50	Pocillopora	Pocillopora_eydouxi	0	0	21-40cm	No_Disease	NA	21-40cm
2005-02-27	CRED	MHI	Hawaii	HAW-02	19.8423	-155.083	Belt_transect	NA	1	0	0	50	1	50	Pocillopora	Pocillopora_eydouxi	0	0	21-40cm	No_Disease	NA	21-40cm
2005-02-27	CRED	MHI	Hawaii	HAW-02	19.8423	-155.083	Belt_transect	NA	1	0	0	50	1	50	Pocillopora	Pocillopora_eydouxi	0	0	21-40cm	No_Disease	NA	21-40cm
2005-02-27	CRED	MHI	Hawaii	HAW-02	19.8423	-155.083	Belt_transect	NA	1	0	0	50	1	50	Pocillopora	Pocillopora_eydouxi	0	0	21-40cm	No_Disease	NA	21-40cm
2005-02-27	CRED	MHI	Hawaii	HAW-02	19.8423	-155.083	Belt_transect	NA	1	0	0	50	1	50	Pocillopora	Pocillopora_eydouxi	0	0	21-40cm	No_Disease	NA	21-40cm
2005-02-27	CRED	MHI	Hawaii	HAW-02	19.8423	-155.083	Belt_transect	NA	1	0	0	50	1	50	Pocillopora	Pocillopora_eydouxi	0	0	21-40cm	No_Disease	NA	21-40cm
2005-02-27	CRED	MHI	Hawaii	HAW-02	19.8423	-155.083	Belt_transect	NA	1	0	0	50	1	50	Pocillopora	Pocillopora_eydouxi	0	0	21-40cm	No_Disease	NA	21-40cm
2005-02-27	CRED	MHI	Hawaii	HAW-02	19.8423	-155.083	Belt_transect	NA	1	0	0	50	1	50	Pocillopora	Pocillopora_eydouxi	0	0	21-40cm	No_Disease	NA	21-40cm
2005-02-27	CRED	MHI	Hawaii	HAW-02	19.8423	-155.083	Belt_transect	NA	1	0	0	50	1	50	Pocillopora	Pocillopora_eydouxi	0	0	21-40cm	No_Disease	NA	21-40cm
2005-02-27	CRED	MHI	Hawaii	HAW-02	19.8423	-155.083	Belt_transect	NA	1	0	0	50	1	50	Pocillopora	Pocillopora_eydouxi	0	0	21-40cm	No_Disease	NA	21-40cm
2005-02-27	CRED	MHI	Hawaii	HAW-02	19.8423	-155.083	Belt_transect	NA	1	0	0	50	1	50	Pocillopora	Pocillopora_eydouxi	0	0	21-40cm	No_Disease	NA	21-40cm
2005-02-27	CRED	MHI	Hawaii	HAW-02	19.8423	-155.083	Belt_transect	NA	1	0	0	50	1	50	Pocillopora	Pocillopora_eydouxi	0	0	21-40cm	No_Disease	NA	21-40cm
2005-02-27	CRED	MHI	Hawaii	HAW-02	19.8423	-155.083	Belt_transect	NA	1	0	0	50	1	50	Pocillopora	Pocillopora_eydouxi	0	0	21-40cm	No_Disease	NA	21-40cm
2005-02-27	CRED	MHI	Hawaii	HAW-02	19.8423	-155.083	Belt_transect	NA	1	0	0	50	1	50	Pocillopora	Pocillopora_eydouxi	0	0	21-40cm	No_Disease	NA	21-40cm
2005-02-27	CRED	MHI	Hawaii	HAW-02	19.8423	-155.083	Belt_transect	NA	1	0	0	50	1	50	Pocillopora	Pocillopora_eydouxi	0	0	21-40cm	No_Disease	NA	21-40cm
2005-02-27	CRED	MHI	Hawaii	HAW-02	19.8423	-155.083	Belt_transect	NA	1	0	0	50	1	50	Pocillopora	Pocillopora_eydouxi	0	0	21-40cm	No_Disease	NA	21-40cm
2005-02-27	CRED	MHI	Hawaii	HAW-02	19.8423	-155.083	Belt_transect	NA	1	0	0	50	1	50	Pocillopora	Pocillopora_eydouxi	0	0	21-40cm	No_Disease	NA	21-40cm
2005-02-27	CRED	MHI	Hawaii	HAW-02	19.8423	-155.083	Belt_transect	NA	1	0	0	50	1	50	Pocillopora	Pocillopora_eydouxi	0	0	21-40cm	No_Disease	NA	21-40cm
2005-02-27	CRED	MHI	Hawaii	HAW-02	19.8423	-155.083	Belt_transect	NA	1	0	0	50	1	50	Pocillopora	Pocillopora_eydouxi	0	0	21-40cm	No_Disease	NA	21-40cm
2005-02-27	CRED	MHI	Hawaii	HAW-02	19.8423	-155.083	Belt_transect	NA	1	0	0	50	1	50	Pocillopora	Pocillopora_eydouxi	0	0	21-40cm	No_Disease	NA	21-40cm
2005-02-27	CRED	MHI	Hawaii	HAW-02	19.8423	-155.083	Belt_transect	NA	1	0	0	50	1	50	Pocillopora	Pocillopora_eydouxi	0	0	21-40cm	No_Disease	NA	21-40cm
2005-02-27	CRED	MHI	Hawaii	HAW-02	19.8423	-155.083	Belt_transect	NA	1	0	0	50	1	50	Pocillopora	Pocillopora_eydouxi	0	0	21-40cm	No_Disease	NA	21-40cm
2005-02-27	CRED	MHI	Hawaii	HAW-02	19.8423	-155.083	Belt_transect	NA	1	0	0	50	1	50	Pocillopora	Pocillopora_eydouxi	0	0	21-40cm	No_Disease	NA	21-40cm
2005-02-27	CRED	MHI	Hawaii	HAW-02	19.8423	-155.083	Belt_transect	NA	1	0	0	50	1	50	Pocillopora	Pocillopora_eydouxi	0	0	21-40cm	No_Disease	NA	21-40cm
2005-02-27	CRED	MHI	Hawaii	HAW-02	19.8423	-155.083	Belt_transect	NA	1	0	0	50	1	50	Pocillopora	Pocillopora_eydouxi	0	0	21-40cm	No_Disease	NA	21-40cm
2005-02-27	CRED	MHI	Hawaii	HAW-02	19.8423	-155.083	Belt_transect	NA	1	0	0	50	1	50	Pocillopora	Pocillopora_eydouxi	0	0	21-40cm	No_Disease	NA	21-40cm
2005-02-27	CRED	MHI	Hawaii	HAW-02	19.8423	-155.083	Belt_transect	NA	1	0	0	50	1	50	Pocillopora	Pocillopora_eydouxi	0	0	21-40cm	No_Disease	NA	21-40cm
2005-02-27	CRED	MHI	Hawaii	HAW-02	19.8423	-155.083	Belt_transect	NA	1	0	0	50	1	50	Pocillopora	Pocillopora_eydouxi	0	0	21-40cm	No_Disease	NA	21-40cm
2005-02-27	CRED	MHI	Hawaii	HAW-02	19.8423	-155.083	Belt_transect	NA	1	0	0	50	1	50	Pocillopora	Pocillopora_eydouxi	0	0	21-40cm	No_Disease	NA	21-40cm
2005-02-27	CRED	MHI	Hawaii	HAW-02	19.8423	-155.083	Belt_transect	NA	1	0	0	50	1	50	Pocillopora	Pocillopora_eydouxi	0	0	21-40cm	No_Disease	NA	21-40cm
2005-02-27	CRED	MHI	Hawaii	HAW-02	19.8423	-155.083	Belt_transect	NA	1	0	0	50	1	50	Pocillopora	Pocillopora_eydouxi	0	0	21-40cm	No_Disease	NA	21-40cm
2005-02-27	CRED	MHI	Hawaii	HAW-02	19.8423	-155.083	Belt_transect	NA	1	0	0	50	1	50	Pocillopora	Pocillopora_eydouxi	0	0	21-40cm	No_Disease	NA	21-40cm
2005-02-27	CRED	MHI	Hawaii	HAW-02	19.8423	-155.083	Belt_transect	NA	1	0	0	50	1	50	Pocillopora	Pocillopora_eydouxi	0	0	21-40cm	No_Disease	NA	21-40cm
2005-02-27	CRED	MHI	Hawaii	HAW-02	19.8423	-155.083	Belt_transect	NA	1	0	0	50	1	50	Pocillopora	Pocillopora_eydouxi	0	0	21-40cm	No_Disease	NA	21-40cm
2005-02-27	CRED	MHI	Hawaii	HAW-02	19.8423	-155.083	Belt_transect	NA	1	0	0	50	1	50	Pocillopora	Pocillopora_eydouxi	0	0	21-40cm	No_Disease	NA	21-40cm
2005-02-27	CRED	MHI	Hawaii	HAW-02	19.8423	-155.083	Belt_transect	NA	1	0	0	50	1	50	Pocillopora	Pocillopora_eydouxi	0	0	21-40cm	No_Disease	NA	21-40cm
2005-02-27	CRED	MHI	Hawaii	HAW-02	19.8423	-155.083	Belt_transect	NA	1	0	0	50	1	50	Pocillopora	Pocillopora_eydouxi	0	0	21-40cm	No_Disease	NA	21-40cm
2005-02-27	CRED	MHI	Hawaii	HAW-02	19.8423	-155.083	Belt_transect	NA	1	0	0	50	1	50	Pocillopora	Pocillopora_eydouxi	0	0	21-40cm	No_Disease	NA	21-40cm
2005-02-27	CRED	MHI	Hawaii	HAW-02	19.8423	-155.083	Belt_transect	NA	1	0	0	50	1	50	Pocillopora	Pocillopora_eydouxi	0	0	21-40cm	No_Disease	NA	21-40cm
2005-02-27	CRED	MHI	Hawaii	HAW-02	19.8423	-155.083	Belt_transect	NA	1	0	0	50	1	50	Pocillopora	Pocillopora_eydouxi	0	0	21-40cm	No_Disease	NA	21-40cm
2005-02-27	CRED	MHI	Hawaii	HAW-02	19.8423	-155.083	Belt_transect	NA	1	0	0	50	1	50	Pocillopora	Pocillopora_eydouxi	0	0	21-40cm	No_Disease	NA	21-40cm
2005-02-27	CRED	MHI	Hawaii	HAW-02	19.8423	-155.083	Belt_transect	NA	1	0	0	50	1	50	Pocillopora	Pocillopora_eydouxi	0	0	21-40cm	No_Disease	NA	21-40cm
2005-02-27	CRED	MHI	Hawaii	HAW-02	19.8423	-155.083	Belt_transect	NA	1	0	0	50	1	50	Pocillopora	Pocillopora_eydouxi	0	0	21-40cm	No_Disease	NA	21-40cm
2005-02-27	CRED	MHI	Hawaii	HAW-02	19.8423	-155.083	Belt_transect	NA	1	0	0	50	1	50	Pocillopora	Pocillopora_eydouxi	0	0	21-40cm	No_Disease	NA	21-40cm
2005-02-27	CRED	MHI	Hawaii	HAW-02	19.8423	-155.083	Belt_transect	NA	1	0	0	50	1	50	Pocillopora	Pocillopora_eydouxi	0	0	21-40cm	No_Disease	NA	21-40cm
2005-02-27	CRED	MHI	Hawaii	HAW-02	19.8423	-155.083	Belt_transect	NA	1	0	0	50	1	50	Pocillopora	Pocillopora_eydouxi	0	0	21-40cm	No_Disease	NA	21-40cm
2005-02-27	CRED	MHI	Hawaii	HAW-02	19.8423	-155.083	Belt_transect	NA	1	0	0	50	1	50	Pocillopora	Pocillopora_eydouxi	0	0	21-40cm	No_Disease	NA	21-40cm
2005-02-27	CRED	MHI	Hawaii	HAW-02	19.8423	-155.083	Belt_transect	NA	1	0	0	50	1	50	Pocillopora	Pocillopora_eydouxi	0	0	21-40cm	No_Disease	NA	21-40cm
2005-02-27	CRED	MHI	Hawaii	HAW-02	19.8423	-155.083	Belt_transect	NA	1	0	0	50	1	50	Pocillopora	Pocillopora_eydouxi	0	0	21-40cm	No_Disease	NA	21-40cm
2005-02-27	CRED	MHI	Hawaii	HAW-02	19.8423	-155.083	Belt_transect	NA	1	0	0	50	1	50	Pocillopora	Pocillopora_eydouxi	0	0	21-40cm	No_Disease	NA	21-40cm
2005-02-27	CRED	MHI	Hawaii	HAW-02	19.8423	-155.083	Belt_transect	NA	1	0	0	50	1	50	Pocillopora	Pocillopora_eydouxi	0	0	21-40cm	No_Disease	NA	21-40cm
2005-02-27	CRED	MHI	Hawaii	HAW-02	19.8423	-155.083	Belt_transect	NA	1	0	0	50	1	50	Pocillopora	Pocillopora_eydouxi	0	0	21-40cm	No_Disease	NA	21-40cm
2005-02-27	CRED	MHI	Hawaii	HAW-02	19.8423	-155.083	Belt_transect	NA	1	0	0	50	1	50	Pocillopora	Pocillopora_eydouxi	0	0	21-40cm	No_Disease	NA	21-40cm
2005-02-27	CRED	MHI	Hawaii	HAW-02	19.8423	-155.083	Belt_transect	NA	1	0	0	50	1	50	Pocillopora	Pocillopora_eydouxi	0	0	21-40cm	No_Disease	NA	21-40cm
2005-02-27	CRED	MHI	Hawaii	HAW-02	19.8423	-155.083	Belt_transect	NA	1	0	0	50	1	50	Pocillopora	Pocillopora_eydouxi	0	0	21-40cm	No_Disease	NA	21-40cm
2005-02-27	CRED	MHI	Hawaii	HAW-02	19.8423	-155.083	Belt_transect	NA	1	0	0	50	1	50	Pocillopora	Pocillopora_eydouxi	0	0	21-40cm	No_Disease	NA	21-40cm
2005-02-27	CRED	MHI	Hawaii	HAW-02	19.8423	-155.083	Belt_transect	NA	1	0	0	50	1	50	Pocillopora	Pocillopora_eydouxi	0	0	21-40cm	No_Disease	NA	21-40cm
2005-02-27	CRED	MHI	Hawaii	HAW-02	19.8423	-155.083	Belt_transect	NA	1	0	0	50	1	50	Pocillopora	Pocillopora_eydouxi	0	0	21-40cm	No_Disease	NA	21-40cm
2005-02-27	CRED	MHI	Hawaii	HAW-02	19.8423	-155.083	Belt_transect	NA	1	0	0	50	1	50	Pocillopora	Pocillopora_eydouxi	0	0	21-40cm	No_Disease	NA	21-40cm
2005-02-27	CRED	MHI	Hawaii	HAW-02	19.8423	-155.083	Belt_transect	NA	1	0	0	50	1	50	Pocillopora	Pocillopora_eydouxi	0	0	21-40cm	No_Disease	NA	21-40cm
2005-02-27	CRED	MHI	Hawaii	HAW-02	19.8423	-155.083	Belt_transect	NA	1	0	0	50	1	50	Pocillopora	Pocillopora_eydouxi	0	0	21-40cm	No_Disease	NA	21-40cm
2005-02-27	CRED	MHI	Hawaii	HAW-02	19.8423	-155.083	Belt_transect	NA	1	0	0	50	1	50	Pocillopora	Pocillopora_eydouxi	0	0	21-40cm	No_Disease	NA	21-40cm
2005-02-27	CRED	MHI	Hawaii	HAW-02	19.8423	-155.083	Belt_transect	NA	1	0	0	50	1	50	Pocillopora	Pocillopora_eydouxi	0	0	21-40cm	No_Disease	NA	21-40cm
2005-02-27	CRED	MHI	Hawaii	HAW-02	19.8423	-155.083	Belt_transect	NA	1	0	0	50	1	50	Pocillopora	Pocillopora_eydouxi	0	0	21-40cm	No_Disease	NA	21-40cm
2005-02-27	CRED	MHI	Hawaii	HAW-02	19.8423	-155.083	Belt_transect	NA	1	0	0	50	1	50	Pocillopora	Pocillopora_eydouxi	0	0	21-40cm	No_Disease	NA	21-40cm
2005-02-27	CRED	MHI	Hawaii	HAW-02	19.8423	-155.083	Belt_transect	NA	1	0	0	50	1	50	Pocillopora	Pocillopora_eydouxi	0	0	21-40cm	No_Disease	NA	21-40cm
2005-02-27	CRED	MHI	Hawaii	HAW-02	19.8423	-155.083	Belt_transect	NA	1	0	0	50	1	50	Pocillopora	Pocillopora_eydouxi	0	0	21-40cm	No_Disease	NA	21-40cm
2005-02-27	CRED	MHI	Hawaii	HAW-02	19.8423	-155.083	Belt_transect	NA	1	0	0	50	1	50	Pocillopora	Pocillopora_eydouxi	0	0	21-40cm	No_Disease	NA	21-40cm
2005-02-27	CRED	MHI	Hawaii	HAW-02	19.8423	-155.083	Belt_transect	NA	1	0	0	50	1	50	Pocillopora	Pocillopora_eydouxi	0	0	21-40cm	No_Disease	NA	21-40cm
2005-02-27	CRED	MHI	Hawaii	HAW-02	19.8423	-155.083	Belt_transect	NA	1	0	0	50	1	50	Pocillopora	Pocillopora_eydouxi	0	0	21-40cm	No_Disease	NA	21-40cm
2005-02-27	CRED	MHI	Hawaii	HAW-02	19.8423	-155.083	Belt_transect	NA	1	0	0	50	1	50	Pocillopora	Pocillopora_eydouxi	0	0	21-40cm	No_Disease	NA	21-40cm
2005-02-27	CRED	MHI	Hawaii	HAW-02	19.8423	-155.083	Belt_transect	NA	1	0	0	50	1	50	Pocillopora	Pocillopora_eydouxi	0	0	21-40cm	No_Disease	NA	21-40cm
2005-02-27	CRED	MHI	Hawaii	HAW-02	19.8423	-155.083	Belt_transect	NA	1	0	0	50	1	50	Pocillopora	Pocillopora_eydouxi	0	0	21-40cm	No_Disease	NA	21-40cm
2005-02-27	CRED	MHI	Hawaii	HAW-02	19.8423	-155.083	Belt_transect	NA	1	0	0	50	1	50	Pocillopora	Pocillopora_eydouxi	0	0	21-40cm	No_Disease	NA	21-40cm
2005-02-27	CRED	MHI	Hawaii	HAW-02	19.8423	-155.083	Belt_transect	NA	1	0	0	50	1	50	Pocillopora	Pocillopora_eydouxi	0	0	21-40cm	No_Disease	NA	21-40cm
2005-02-27	CRED	MHI	Hawaii	HAW-02	19.8423	-155.083	Belt_transect	NA	1	0	0	50	1	50	Pocillopora	Pocillopora_eydouxi	0	0	21-40cm	No_Disease	NA	21-40cm
2005-02-27	CRED	MHI	Hawaii	HAW-02	19.8423	-155.083	Belt_transect	NA	1	0	0	50	1	50	Pocillopora	Pocillopora_eydouxi	0	0	21-40cm	No_Disease	NA	21-40cm
2005-02-27	CRED	MHI	Hawaii	HAW-02	19.8423	-155.083	Belt_transect	NA	1	0	0	50	1	50	Pocillopora	Pocillopora_eydouxi	0	0	21-40cm	No_Disease	NA	21-40cm
2005-02-27	CRED	MHI	Hawaii	HAW-02	19.8423	-155.083	Belt_transect	NA	1	0	0	50	1	50	Pocillopora	Pocillopora_eydouxi	0	0	21-40cm	No_Disease	NA	21-40cm
2005-02-27	CRED	MHI	Hawaii	HAW-02	19.8423	-155.083	Belt_transect	NA	1	0	0	50	1	50	Pocillopora	Pocillopora_eydouxi	0	0	21-40cm	No_Disease	NA	21-40cm
2005-02-27	CRED	MHI	Hawaii	HAW-02	19.8423	-155.083	Belt_transect	NA	1	0	0	50	1	50	Pocillopora	Pocillopora_eydouxi	0	0	21-40cm	No_Disease	NA	21-40cm
2005-02-27	CRED	MHI	Hawaii	HAW-02	19.8423	-155.083	Belt_transect	NA	1	0	0	50	1	50	Pocillopora	Pocillopora_eydouxi	0	0	21-40cm	No_Disease	NA	21-40cm
2005-02-27	CRED	MHI	Hawaii	HAW-02	19.8423	-155.083	Belt_transect	NA	1	0	0	50	1	50	Pocillopora	Pocillopora_eydouxi	0	0	21-40cm	No_Disease	NA	21-40cm
2005-02-27	CRED	MHI	Hawaii	HAW-02	19.8423	-155.083	Belt_transect	NA	1	0	0	50	1	50	Pocillopora	Pocillopora_eydouxi	0	0	21-40cm	No_Disease	NA	21-40cm
2005-02-27	CRED	MHI	Hawaii	HAW-02	19.8423	-155.083	Belt_transect	NA	1	0	0	50	1	50	Pocillopora	Pocillopora_eydouxi	0	0	21-40cm	No_Disease	NA	21-40cm
2005-02-27	CRED	MHI	Hawaii	HAW-02	19.8423	-155.083	Belt_transect	NA	1	0	0	50	1	50	Pocillopora	Pocillopora_eydouxi	0	0	21-40cm	No_Disease	NA	21-40cm
2005-02-27	CRED	MHI	Hawaii	HAW-02	19.8423	-155.083	Belt_transect	NA	1	0	0	50	1	50	Pocillopora	Pocillopora_eydouxi	0	0	21-40cm	No_Disease	NA	21-40cm
2005-02-27	CRED	MHI	Hawaii	HAW-02	19.8423	-155.083	Belt_transect	NA	1	0	0	50	1	50	Pocillopora	Pocillopora_eydouxi	0	0	21-40cm	No_Disease	NA	21-40cm
2005-02-27	CRED	MHI	Hawaii	HAW-02	19.8423	-155.083	Belt_transect	NA	1	0	0	50	1	50	Pocillopora	Pocillopora_eydouxi	0	0	21-40cm	No_Disease	NA	21-40cm
2005-02-27	CRED	MHI	Hawaii	HAW-02	19.8423	-155.083	Belt_transect	NA	1	0	0	50	1	50	Pocillopora	Pocillopora_eydouxi	0	0	21-40cm	No_Disease	NA	21-40cm
2005-02-27	CRED	MHI	Hawaii	HAW-02	19.8423	-155.083	Belt_transect	NA	1	0	0	50	1	50	Pocillopora	Pocillopora_eydouxi	0	0	21-40cm	No_Disease	NA	21-40cm
2005-02-27	CRED	MHI	Hawaii	HAW-02	19.8423	-155.083	Belt_transect	NA	1	0	0	50	1	50	Pocillopora	Pocillopora_eydouxi	0	0	21-40cm	No_Disease	NA	21-40cm
2005-02-27	CRED	MHI	Hawaii	HAW-02	19.8423	-155.083	Belt_transect	NA	1	0	0	50	1	50	Pocillopora	Pocillopora_eydouxi	0	0	21-40cm	No_Disease	NA	21-40cm
2005-02-27	CRED	MHI	Hawaii	HAW-02	19.8423	-155.083	Belt_transect	NA	1	0	0	50	1	50	Pocillopora	Pocillopora_eydouxi	0	0	21-40cm	No_Disease	NA	21-40cm
2005-02-27	CRED	MHI	Hawaii	HAW-02	19.8423	-155.083	Belt_transect	NA	1	0	0	50	1	50	Pocillopora	Pocillopora_eydouxi	0	0	21-40cm	No_Disease	NA	21-40cm
2005-02-27	CRED	MHI	Hawaii	HAW-02	19.8423	-155.083	Belt_transect	NA	1	0	0	50	1	50	Pocillopora	Pocillopora_eydouxi	0	0	21-40cm	No_Disease	NA	21-40cm
2005-02-27	CRED	MHI	Hawaii	HAW-02	19.8423	-155.083	Belt_transect	NA	1	0	0	50	1	50	Pocillopora	Pocillopora_eydouxi	0	0	21-40cm	No_Disease	NA	21-40cm
2005-02-27	CRED	MHI	Hawaii	HAW-02	19.8423	-155.083	Belt_transect	NA	1	0	0	50	1	50	Pocillopora	Pocillopora_eydouxi	0	0	21-40cm	No_Disease	NA	21-40cm
2005-02-27	CRED	MHI	Hawaii	HAW-02	19.8423	-155.083	Belt_transect	NA	1	0	0	50	1	50	Pocillopora	Pocillopora_eydouxi	0	0	21-40cm	No_Disease	NA	21-40cm
2005-02-27	CRED	MHI	Hawaii	HAW-02	19.8423	-155.083	Belt_transect	NA	1	0	0	50	1	50	Pocillopora	Pocillopora_eydouxi	0	0	21-40cm	No_Disease	NA	21-40cm
2005-02-27	CRED	MHI	Hawaii	HAW-02	19.8423	-155.083	Belt_transect	NA	1	0	0	50	1	50	Pocillopora	Pocillopora_eydouxi	0	0	21-40cm	No_Disease	NA	21-40cm
2005-02-27	CRED	MHI	Hawaii	HAW-02	19.8423	-155.083	Belt_transect	NA	1	0	0	50	1	50	Pocillopora	Pocillopora_eydouxi	0	0	21-40cm	No_Disease	NA	21-40cm
2005-02-27	CRED	MHI	Hawaii	HAW-02	19.8423	-155.083	Belt_transect	NA	1	0	0	50	1	50	Pocillopora	Pocillopora_eydouxi	0	0	21-40cm	No_Disease	NA	21-40cm
2005-02-27	CRED	MHI	Hawaii	HAW-02	19.8423	-155.083	Belt_transect	NA	1	0	0	50	1	50	Pocillopora	Pocillopora_eydouxi	0	0	21-40cm	No_Disease	NA	21-40cm
2005-02-27	CRED	MHI	Hawaii	HAW-02	19.8423	-155.083	Belt_transect	NA	1	0	0	50	1	50	Pocillopora	Pocillopora_eydouxi	0	0	21-40cm	No_Disease	NA	21-40cm
2005-02-27	CRED	MHI	Hawaii	HAW-02	19.8423	-155.083	Belt_transect	NA	1	0	0	50	1	50	Pocillopora	Pocillopora_eydouxi	0	0	41-80cm	No_Disease	NA	41-80cm
2005-02-27	CRED	MHI	Hawaii	HAW-02	19.8423	-155.083	Belt_transect	NA	1	0	0	50	1	50	Pocillopora	Pocillopora_eydouxi	0	0	41-80cm	No_Disease	NA	41-80cm
2005-02-27	CRED	MHI	Hawaii	HAW-02	19.8423	-155.083	Belt_transect	NA	1	0	0	50	1	50	Pocillopora	Pocillopora_eydouxi	0	0	41-80cm	No_Disease	NA	41-80cm
2005-02-27	CRED	MHI	Hawaii	HAW-02	19.8423	-155.083	Belt_transect	NA	1	0	0	50	1	50	Pocillopora	Pocillopora_eydouxi	0	0	41-80cm	No_Disease	NA	41-80cm
2005-02-27	CRED	MHI	Hawaii	HAW-02	19.8423	-155.083	Belt_transect	NA	1	0	0	50	1	50	Pocillopora	Pocillopora_eydouxi	0	0	41-80cm	No_Disease	NA	41-80cm
2005-02-27	CRED	MHI	Hawaii	HAW-02	19.8423	-155.083	Belt_transect	NA	1	0	0	50	1	50	Pocillopora	Pocillopora_eydouxi	0	0	41-80cm	No_Disease	NA	41-80cm
2005-02-27	CRED	MHI	Hawaii	HAW-02	19.8423	-155.083	Belt_transect	NA	1	0	0	50	1	50	Pocillopora	Pocillopora_eydouxi	0	0	41-80cm	No_Disease	NA	41-80cm
2005-02-27	CRED	MHI	Hawaii	HAW-02	19.8423	-155.083	Belt_transect	NA	1	0	0	50	1	50	Pocillopora	Pocillopora_eydouxi	0	0	41-80cm	No_Disease	NA	41-80cm
2005-02-27	CRED	MHI	Hawaii	HAW-02	19.8423	-155.083	Belt_transect	NA	1	0	0	50	1	50	Pocillopora	Pocillopora_eydouxi	0	0	41-80cm	No_Disease	NA	41-80cm
2005-02-27	CRED	MHI	Hawaii	HAW-02	19.8423	-155.083	Belt_transect	NA	1	0	0	50	1	50	Pocillopora	Pocillopora_eydouxi	0	0	41-80cm	No_Disease	NA	41-80cm
2005-02-27	CRED	MHI	Hawaii	HAW-02	19.8423	-155.083	Belt_transect	NA	1	0	0	50	1	50	Pocillopora	Pocillopora_eydouxi	0	0	41-80cm	No_Disease	NA	41-80cm
2005-02-27	CRED	MHI	Hawaii	HAW-02	19.8423	-155.083	Belt_transect	NA	1	0	0	50	1	50	Pocillopora	Pocillopora_eydouxi	0	0	41-80cm	No_Disease	NA	41-80cm
2005-02-27	CRED	MHI	Hawaii	HAW-02	19.8423	-155.083	Belt_transect	NA	1	0	0	50	1	50	Pocillopora	Pocillopora_eydouxi	0	0	41-80cm	No_Disease	NA	41-80cm
2005-02-27	CRED	MHI	Hawaii	HAW-02	19.8423	-155.083	Belt_transect	NA	1	0	0	50	1	50	Pocillopora	Pocillopora_eydouxi	0	0	41-80cm	No_Disease	NA	41-80cm
2005-02-27	CRED	MHI	Hawaii	HAW-02	19.8423	-155.083	Belt_transect	NA	1	0	0	50	1	50	Pocillopora	Pocillopora_eydouxi	0	0	6-10cm	No_Disease	NA	6-10cm
2005-02-27	CRED	MHI	Hawaii	HAW-02	19.8423	-155.083	Belt_transect	NA	1	0	0	50	1	50	Pocillopora	Pocillopora_eydouxi	0	0	6-10cm	No_Disease	NA	6-10cm
2005-02-27	CRED	MHI	Hawaii	HAW-02	19.8423	-155.083	Belt_transect	NA	1	0	0	50	1	50	Pocillopora	Pocillopora_eydouxi	0	0	6-10cm	No_Disease	NA	6-10cm
2005-02-27	CRED	MHI	Hawaii	HAW-02	19.8423	-155.083	Belt_transect	NA	1	0	0	50	1	50	Pocillopora	Pocillopora_eydouxi	0	0	6-10cm	No_Disease	NA	6-10cm
2005-02-27	CRED	MHI	Hawaii	HAW-02	19.8423	-155.083	Belt_transect	NA	1	0	0	50	1	50	Pocillopora	Pocillopora_eydouxi	0	0	6-10cm	No_Disease	NA	6-10cm
2005-02-27	CRED	MHI	Hawaii	HAW-02	19.8423	-155.083	Belt_transect	NA	1	0	0	50	1	50	Pocillopora	Pocillopora_eydouxi	0	0	6-10cm	No_Disease	NA	6-10cm
2005-02-27	CRED	MHI	Hawaii	HAW-02	19.8423	-155.083	Belt_transect	NA	1	0	0	50	1	50	Pocillopora	Pocillopora_eydouxi	0	0	6-10cm	No_Disease	NA	6-10cm
2005-02-27	CRED	MHI	Hawaii	HAW-02	19.8423	-155.083	Belt_transect	NA	1	0	0	50	1	50	Pocillopora	Pocillopora_eydouxi	0	0	6-10cm	No_Disease	NA	6-10cm
2005-02-27	CRED	MHI	Hawaii	HAW-02	19.8423	-155.083	Belt_transect	NA	1	0	0	50	1	50	Pocillopora	Pocillopora_eydouxi	0	0	6-10cm	No_Disease	NA	6-10cm
2005-02-27	CRED	MHI	Hawaii	HAW-02	19.8423	-155.083	Belt_transect	NA	1	0	0	50	1	50	Pocillopora	Pocillopora_eydouxi	0	0	6-10cm	No_Disease	NA	6-10cm
2005-02-27	CRED	MHI	Hawaii	HAW-02	19.8423	-155.083	Belt_transect	NA	1	0	0	50	1	50	Porites	Porites_lobata	0	0	0-5cm	No_Disease	NA	0-5cm
2005-02-27	CRED	MHI	Hawaii	HAW-02	19.8423	-155.083	Belt_transect	NA	1	0	0	50	1	50	Porites	Porites_lobata	0	0	0-5cm	No_Disease	NA	0-5cm
2005-02-27	CRED	MHI	Hawaii	HAW-02	19.8423	-155.083	Belt_transect	NA	1	0	0	50	1	50	Porites	Porites_lobata	0	0	0-5cm	No_Disease	NA	0-5cm
2005-02-27	CRED	MHI	Hawaii	HAW-02	19.8423	-155.083	Belt_transect	NA	1	0	0	50	1	50	Porites	Porites_lobata	0	0	0-5cm	No_Disease	NA	0-5cm
2005-02-27	CRED	MHI	Hawaii	HAW-02	19.8423	-155.083	Belt_transect	NA	1	0	0	50	1	50	Porites	Porites_lobata	0	0	0-5cm	No_Disease	NA	0-5cm
2005-02-27	CRED	MHI	Hawaii	HAW-02	19.8423	-155.083	Belt_transect	NA	1	0	0	50	1	50	Porites	Porites_lobata	0	0	0-5cm	No_Disease	NA	0-5cm
2005-02-27	CRED	MHI	Hawaii	HAW-02	19.8423	-155.083	Belt_transect	NA	1	0	0	50	1	50	Porites	Porites_lobata	0	0	0-5cm	No_Disease	NA	0-5cm
2005-02-27	CRED	MHI	Hawaii	HAW-02	19.8423	-155.083	Belt_transect	NA	1	0	0	50	1	50	Porites	Porites_lobata	0	0	0-5cm	No_Disease	NA	0-5cm
2005-02-27	CRED	MHI	Hawaii	HAW-02	19.8423	-155.083	Belt_transect	NA	1	0	0	50	1	50	Porites	Porites_lobata	0	0	0-5cm	No_Disease	NA	0-5cm
2005-02-27	CRED	MHI	Hawaii	HAW-02	19.8423	-155.083	Belt_transect	NA	1	0	0	50	1	50	Porites	Porites_lobata	0	0	0-5cm	No_Disease	NA	0-5cm
2005-02-27	CRED	MHI	Hawaii	HAW-02	19.8423	-155.083	Belt_transect	NA	1	0	0	50	1	50	Porites	Porites_lobata	0	0	0-5cm	No_Disease	NA	0-5cm
2005-02-27	CRED	MHI	Hawaii	HAW-02	19.8423	-155.083	Belt_transect	NA	1	0	0	50	1	50	Porites	Porites_lobata	0	0	0-5cm	No_Disease	NA	0-5cm
2005-02-27	CRED	MHI	Hawaii	HAW-02	19.8423	-155.083	Belt_transect	NA	1	0	0	50	1	50	Porites	Porites_lobata	0	0	0-5cm	No_Disease	NA	0-5cm
2005-02-27	CRED	MHI	Hawaii	HAW-02	19.8423	-155.083	Belt_transect	NA	1	0	0	50	1	50	Porites	Porites_lobata	0	0	0-5cm	No_Disease	NA	0-5cm
2005-02-27	CRED	MHI	Hawaii	HAW-02	19.8423	-155.083	Belt_transect	NA	1	0	0	50	1	50	Porites	Porites_lobata	0	0	0-5cm	No_Disease	NA	0-5cm
2005-02-27	CRED	MHI	Hawaii	HAW-02	19.8423	-155.083	Belt_transect	NA	1	0	0	50	1	50	Porites	Porites_lobata	0	0	0-5cm	No_Disease	NA	0-5cm
2005-02-27	CRED	MHI	Hawaii	HAW-02	19.8423	-155.083	Belt_transect	NA	1	0	0	50	1	50	Porites	Porites_lobata	0	0	0-5cm	No_Disease	NA	0-5cm
2005-02-27	CRED	MHI	Hawaii	HAW-02	19.8423	-155.083	Belt_transect	NA	1	0	0	50	1	50	Porites	Porites_lobata	0	0	0-5cm	No_Disease	NA	0-5cm
2005-02-27	CRED	MHI	Hawaii	HAW-02	19.8423	-155.083	Belt_transect	NA	1	0	0	50	1	50	Porites	Porites_lobata	0	0	0-5cm	No_Disease	NA	0-5cm
2005-02-27	CRED	MHI	Hawaii	HAW-02	19.8423	-155.083	Belt_transect	NA	1	0	0	50	1	50	Porites	Porites_lobata	0	0	0-5cm	No_Disease	NA	0-5cm
2005-02-27	CRED	MHI	Hawaii	HAW-02	19.8423	-155.083	Belt_transect	NA	1	0	0	50	1	50	Porites	Porites_lobata	0	0	0-5cm	No_Disease	NA	0-5cm
2005-02-27	CRED	MHI	Hawaii	HAW-02	19.8423	-155.083	Belt_transect	NA	1	0	0	50	1	50	Porites	Porites_lobata	0	0	0-5cm	No_Disease	NA	0-5cm
2005-02-27	CRED	MHI	Hawaii	HAW-02	19.8423	-155.083	Belt_transect	NA	1	0	0	50	1	50	Porites	Porites_lobata	0	0	0-5cm	No_Disease	NA	0-5cm
2005-02-27	CRED	MHI	Hawaii	HAW-02	19.8423	-155.083	Belt_transect	NA	1	0	0	50	1	50	Porites	Porites_lobata	0	0	0-5cm	No_Disease	NA	0-5cm
2005-02-27	CRED	MHI	Hawaii	HAW-02	19.8423	-155.083	Belt_transect	NA	1	0	0	50	1	50	Porites	Porites_lobata	0	0	0-5cm	No_Disease	NA	0-5cm
2005-02-27	CRED	MHI	Hawaii	HAW-02	19.8423	-155.083	Belt_transect	NA	1	0	0	50	1	50	Porites	Porites_lobata	0	0	0-5cm	No_Disease	NA	0-5cm
2005-02-27	CRED	MHI	Hawaii	HAW-02	19.8423	-155.083	Belt_transect	NA	1	0	0	50	1	50	Porites	Porites_lobata	0	0	0-5cm	No_Disease	NA	0-5cm
2005-02-27	CRED	MHI	Hawaii	HAW-02	19.8423	-155.083	Belt_transect	NA	1	0	0	50	1	50	Porites	Porites_lobata	0	0	0-5cm	No_Disease	NA	0-5cm
2005-02-27	CRED	MHI	Hawaii	HAW-02	19.8423	-155.083	Belt_transect	NA	1	0	0	50	1	50	Porites	Porites_lobata	0	0	0-5cm	No_Disease	NA	0-5cm
2005-02-27	CRED	MHI	Hawaii	HAW-02	19.8423	-155.083	Belt_transect	NA	1	0	0	50	1	50	Porites	Porites_lobata	0	0	0-5cm	No_Disease	NA	0-5cm
2005-02-27	CRED	MHI	Hawaii	HAW-02	19.8423	-155.083	Belt_transect	NA	1	0	0	50	1	50	Porites	Porites_lobata	0	0	0-5cm	No_Disease	NA	0-5cm
2005-02-27	CRED	MHI	Hawaii	HAW-02	19.8423	-155.083	Belt_transect	NA	1	0	0	50	1	50	Porites	Porites_lobata	0	0	0-5cm	No_Disease	NA	0-5cm
2005-02-27	CRED	MHI	Hawaii	HAW-02	19.8423	-155.083	Belt_transect	NA	1	0	0	50	1	50	Porites	Porites_lobata	0	0	11-20cm	No_Disease	NA	11-20cm
2005-02-27	CRED	MHI	Hawaii	HAW-02	19.8423	-155.083	Belt_transect	NA	1	0	0	50	1	50	Porites	Porites_lobata	0	0	11-20cm	No_Disease	NA	11-20cm
2005-02-27	CRED	MHI	Hawaii	HAW-02	19.8423	-155.083	Belt_transect	NA	1	0	0	50	1	50	Porites	Porites_lobata	0	0	11-20cm	No_Disease	NA	11-20cm
2005-02-27	CRED	MHI	Hawaii	HAW-02	19.8423	-155.083	Belt_transect	NA	1	0	0	50	1	50	Porites	Porites_lobata	0	0	11-20cm	No_Disease	NA	11-20cm
2005-02-27	CRED	MHI	Hawaii	HAW-02	19.8423	-155.083	Belt_transect	NA	1	0	0	50	1	50	Porites	Porites_lobata	0	0	11-20cm	No_Disease	NA	11-20cm
[truncated: 284,072+ more rows]
