# Supplementary material for: Hawaiʻi Coral Disease database (HICORDIS): species-specific coral health data from across the Hawaiian archipelago
Source: Data Brief. 2016 Jul 19;8:1054–8. doi: 10.1016/j.dib.2016.07.025 (PMC4969249; doi:10.1016/j.dib.2016.07.025)
Supplement: Supplementary file 3 — Supplementary material Table S2: Number of colonies surveyed at each island/atoll by year. FFS: French Frigate Shoals; PHR: Pearl and Hermes Reef. Hyphens indicate no surveys were conducted. [file mmc3.xlsx]

## Sheet: Sheet1
Year	FFS	Hawaii	Kauai	Kaula	Kure	Lanai	Laysan	Lehua	Lisianski	Maro	Maui	Midway	Molokai	Nihoa	Niihau	Oahu	PHR
2005	-	12726	4245	-	-	2357	-	817	-	-	3490	-	-	-	1044	4744	-
2006	-	8059	1993	3237	-	5238	-	11	-	-	7731	-	1059	-	806	1106	-
2007	-	-	-	-	-	-	-	-	-	-	-	-	-	-	-	8680	-
2008	-	7712	3569	-	-	2107	-	819	-	-	4815	-	2114	-	631	11194	-
2009	-	-	-	-	-	-	-	-	-	-	242	-	-	-	-	-	-
2010	-	41992	4312	-	-	3817	-	-	-	-	20737	-	4241	-	838	9726	34
2011	-	20499	-	-	-	-	-	-	-	-	12064	-	-	-	-	1427	-
2012	109	1986	-	-	184	-	-	-	141	-	-	-	-	-	-	9854	210
2013	152	-	16163	-	-	-	273	-	-	-	475	-	-	180	-	3857	-
2014	5260	-	5588	-	-	-	-	-	6173	-	-	3379	-	-	-	-	4499
2015	728	-	-	-	526	-	457	-	1359	1294	-	553	-	-	-	239	1280
