# Supplementary material for: Hawaiʻi Coral Disease database (HICORDIS): species-specific coral health data from across the Hawaiian archipelago
Source: Data Brief. 2016 Jul 19;8:1054–8. doi: 10.1016/j.dib.2016.07.025 (PMC4969249; doi:10.1016/j.dib.2016.07.025)
Supplement: Supplementary file 4 — Supplementary material Table S3: Genus and species recorded in the HICORDIS database. Zoanthus was only recorded to genus. [file mmc4.xlsx]

## Sheet: Table1
Genus	Acropora	Cirrhipathes	Cycloseris	Cyphastrea	Fungia	Gardineroseris	Leptastrea	Leptoseris	Montipora	Palythoa	Pavona	Pocillopora	Porites	Psammacora	Sarcothelia	Sinularia	Sponge	Zoanthus
Species 1	Acropora cytherea	Cirrhipathes anguina	Cycloseris vaughani	Cyphastrea ocellina	Fungia scutaria	Gardineroseris planulata	Leptastrea bewickensis	Leptoseris incrustans	Montipora capitata	Palythoa caesia	Pavona chiriquiensis	Pocillopora capitata	Porites annae	Psammocora digitata	Sarcothelia edmondsoni	Sinularia densa
Species 2	Acropora paniculata			Cyphastrea agassizi	Fungia granulosa		Leptastrea pruinosa	Leptoseris mycetoseroides	Montipora dilitata		Pavona clavus	Pocillopora damicornis	Porites bernardi	Psammocora haimeana
Species 3	Acropora nasuta						Leptastrea purpurea	Leptoseris papyracea	Montipora ehrenbergi		Pavona duerdeni	Pocillopora eydouxi	Porites brighami	Psammocora nierstraszi
Species 4	Acropora humilis						Leptastrea transversa	Leptoseris tubulifera	Montipora flabellata		Pavona maldivensis	Pocillopora ligulata	Porites compressa	Psammocora stellata
Species 5	Acropora valida								Montipora incrassata		Pavona varians	Pocillopora meandrina	Porites duerdeni
Species 6									Montipora patula			Pocillopora molokensis	Porites everamani
Species 7									Montipora studeri				Porites lichen
Species 8									Montipora tuberculosa				Porites lobata
Species 9									Montipora verrilli				Porites lutea
Species 10													Porites monticulosa
Species 11													Porites rus
Species 12													Porites solida
