# Supplementary material for: Hawaiʻi Coral Disease database (HICORDIS): species-specific coral health data from across the Hawaiian archipelago
Source: Data Brief. 2016 Jul 19;8:1054–8. doi: 10.1016/j.dib.2016.07.025 (PMC4969249; doi:10.1016/j.dib.2016.07.025)
Supplement: Supplementary file 5 — Supplementary material Table S4: Frequency of colonies observed with each health condition. Health conditions are listed in descending order based on the frequency of observations. [file mmc5.xlsx]

## Sheet: Table3
Disease Type	Frequency
No Disease	238334
Growth anomalies	9351
Bleaching	9143
Trematodiasis	8745
Algal overgrowth	7864
Pigmentation response	3449
Tissue Loss	2989
Predation	1894
Discoloration	1444
Macroalgal overgrowth	955
White Syndrome	560
Algal Infection	497
Black band disease	246
Swollen patches	222
Endolithic fungal infection	183
Endolithic hypermycosis	59
Corallophila huysmansii	52
Ciliates	49
Cyanobacteria	19
Recently denuded skeleton	15
Gear entanglement	1
