# Supplementary material for: Hawaiʻi Coral Disease database (HICORDIS): species-specific coral health data from across the Hawaiian archipelago
Source: Data Brief. 2016 Jul 19;8:1054–8. doi: 10.1016/j.dib.2016.07.025 (PMC4969249; doi:10.1016/j.dib.2016.07.025)
Supplement: Supplementary file 6 — Supplementary material Table S5: Description of coral health conditions in the HICORDIS database. [file mmc6.xlsx]

## Sheet: Sheet1
Health Condition	Description
Diseases
Trematodiasis	Approximately 5mm pink to white nodules caused by encysted parasitic digenetic trematodes (flatworms) and is most commonly found in the genus Porites.
Growth anomalies	Protuberant skeletal growth and abnormal calyx formation. Tissue overlaying the skeletal growth can range from colorless to normal pigmentation.
Tissue Loss	Areas of acute to subacute tissue loss exposing bare white skeleton with a clear delineation between affected and unaffected tissue. Tissue loss occurs in several species of coral.
White Syndrome	Areas of acute to subacute tissue loss exposing bare white skeleton with an active, diffuse disease front. White syndromes affect over 15 genera and occur across a wide geographic range.
Black band disease	A black mat (0.5-4cm wide) covers living tissue leaving behind bare white skeleton. Black band disease is caused by a microbial consortium and affects many different coral species across the Caribbean and Indo-Pacific. As of 2016, black band disease has only been observed on Kauai in the Hawaiian archipelago.
Endolithic hypermycosis	Dark discolorations that occur in irregular patterns across the surface of corals. Endolithic hypermycosis (EH) has been associated with fungal hyphae that migrate upwards in the thecal cavity disrupting the polyp body wall and gastrodermis. EH has been observed on a variety of encrusting taxa across the Indo-Pacific.
Algal interactions
Macroalgal overgrowth	Macroalgae actively overgrows, abrades and/or kills underlying coral tissue.
Algal overgrowth	Algae (macroalgae, filamentous and/or turf algae) actively overgrows, abrades and/or kills underlying coral tissue.
Algal Infection	Lesions are variable in shape and size and characterized by diffuse grey to black band or patch 0.5-3cm wide. Tissue surrounding the lesion appears healthy.
Corallophila huysmansii	Toxic red algae which spreads diffusely across coral tissue and often associated with pigmentation response.Corallophila huysmansii is commonly found on the genus Porites.
General stress responses
Pigmentation response	Bright pink patches of discolored swollen tissue which is often bright pink in color and irregularly shaped. This response occurs exclusively in Indo-Pacific Poritidae.
Discoloration	Non-normally pigmented coral tissue, which is sometimes swollen, and is not associated with other lesion categories.
Swollen patches	Lesions of swollen tissue that are typically bright pink in color.
Bleaching	Coral appears stark white because the tissue overlaying the coral skeleton becomes transparent. Bleaching occurs when coral expels endosymbiotic algae (zooxanthella), typically in response to prolonged or intense stressful conditions (e.g., temperature or nutrient stress).
Recently denuded skeleton	Exposed skeleton with no algal overgrowth and no visual signs of other lesions.
Other
Predation	Coral skeleton exhibits scars from fish or invertebrates feeding on the coral tissue. Predation marks can be localized or spread across the colony and usually occur in regular patterns (bite marks). Predation is common from gastropods, crown-of-thorns seastars and parrotfish.
Cyanobacteria	Nitrogen-fixing bacteria which have been found in association with pathogenic microbial consortia in coral tissue and can cause coral tissue lysis and death. Lesions are variable in shape and size and characterized by diffuse grey to black band or patch 0.5-3cm wide. Tissue surrounding the lesion appears healthy.
Endolithic fungal infection	Fungal infestation which penetrates deep within the coral skeleton. A green band can be found within the coral skeleton and the tissue above the skeleton can appear brown to black.
Ciliates	Protozoa with hair-like organelle. A wide diversity of ciliates have been associated with several different coral diseases. A subset of coral ciliates have been implicated as bacterivores which appear to digest the coral's symbiotic algae.
Gear entanglement	Fishing gear (e.g., fishing line) sitting on top of, wrapped around and tangled within a coral colony.
